# Supplementary material for: Genomic insight into the diversity of Glaesserella parasuis isolates from 19 countries
Source: mSphere. 2024 Aug 28;9(9):e00231-24. doi: 10.1128/msphere.00231-24 (PMC11423579; doi:10.1128/msphere.00231-24)
Supplement: Table S1 — Resistance gene patterns and the number of resistant isolates. [file msphere.00231-24-s0003.xlsx]

## Sheet: Sheet1
Table S1 Resistance gene patterns and the number of resistant isolates.
Pattern	No. of isolates
aadA14	1
aph(3')-Ia	1
aph(6)-Id	1
blaROB-1	5
lnu(C)	8
floR	7
sul2	1
tet(B)	18
tet(H)	7
tet(M)	1
aadA1+tet(B)	1
aph(2'')-If+sul2	2
aph(2'')-If+tet(B)	3
aph(3'')-Ib+tet(B)	1
blaROB-1+floR	1
blaROB-1+tet(B)	4
blaROB-1+tet(H)	1
blaTEM-116+blaTEM-229	1
lnu(C)+floR	2
lnu(C)+tet(H)	3
floR+sul2	1
floR+tet(B)	5
aac(6')-aph(2'')+blaROB-1+tet(B)	1
aadA1+cat+tet(B)	4
aph(2'')-If+blaROB-1+sul2	1
aph(3')-Ia+aph(3'')-Ib+blaROB-1	2
aph(3')-Ia+aph(3'')-Ib+sul2	1
blaTEM-181+lnu(C)+tet(H)	1
lnu(C)+floR+tet(B)	1
aph(2'')-If+aph(3')-Ia+blaROB-1+sul2	1
aph(3')-Ia+aph(3'')-Ib+sul2+tet(B)	1
aph(3')-Ia+aph(6)-Id+sul2+tet(B)	2
aph(3')-Ia+aph(3'')-Ib+aph(6)-Id+sul2+tet(B)	15
aph(3')-Ia+aph(3'')-Ib+floR+sul2+tet(B)	3
aph(3')-Ia+aph(6)-Id+blaROB-1+sul2+tet(B)	2
aph(3'')-Ib+aph(6)-Id+blaROB-1+dfrA14+sul2	1
aac(6')-aph(2'')+aph(3')-Ia+aph(6)-Id+blaROB-1+sul2+tet(B)	7
aph(3')-Ia+aph(3'')-Ib+aph(6)-Id+blaROB-1+sul2+tet(B)	34
aph(3')-Ia+aph(3'')-Ib+aph(6)-Id+floR+sul2+tet(B)	2
aph(3')-Ia+aph(6)-Id+blaROB-1+floR+sul2+tet(B)	1
aph(2'')-If+aph(3')-Ia+aph(6)-Id+blaROB-1+sul2+tet(B)	1
aac(6')-aph(2'')+aph(3')-Ia+aph(3'')-Ib+aph(6)-Id+blaROB-1+sul2+tet(B)	4
aac(6')-aph(2'')+aph(3')-Ia+aph(6)-Id+blaROB-1+cat+sul2+tet(B)	1
aac(6')-aph(2'')+aph(3')-Ia+aph(6)-Id+blaROB-1+floR+sul2+tet(B)	1
aph(2'')-If+aph(3')-Ia+aph(6)-Id+blaROB-1+catA3+sul2+tet(B)	2
aph(3')-IIa+aph(3')-Ia+aph(3'')-Ib+aph(6)-Id+blaROB-1+sul2+tet(B)	1
aph(3')-Ia+aph(3'')-Ib+aph(6)-Id+blaROB-1+lnu(C)+sul2+tet(B)	2
aph(3')-Ia+aph(3'')-Ib+aph(6)-Id+blaROB-1+erm(T)+sul2+tet(B)	2
aph(3')-Ia+aph(3'')-Ib+aph(6)-Id+blaROB-1+floR+sul2+tet(B)	4
aph(3')-Ia+aph(3'')-Ib+aph(6)-Id+blaROB-1+sul2+tet(B)+tet(H)	1
aac(6')-aph(2'')+aph(3')-Ia+aph(3'')-Ib+aph(6)-Id+blaROB-1+floR+sul2+tet(B)	1
aph(2'')-If+aph(3')-Ia+aph(6)-Id+blaROB-1+catA3+floR+sul2+tet(B)	1
aac(3)-IId+aph(2'')-If+aph(3')-IIa+aph(3')-Ia+aph(6)-Id+blaROB-1+catA3+floR+sul2+tet(B)	1
