# Supplementary material for: Genomic insight into the diversity of Glaesserella parasuis isolates from 19 countries
Source: mSphere. 2024 Aug 28;9(9):e00231-24. doi: 10.1128/msphere.00231-24 (PMC11423579; doi:10.1128/msphere.00231-24)
Supplement: Table S2 — Isolates harboring ARGs involved in this study. [file msphere.00231-24-s0004.xlsx]

## Sheet: Sheet1
Table S2 Isolates harboring ARGs involved in this study.
Isolate	Country	Year	Site	Serotype	ST	Aminoglycoside									β-lactam				Lincosamide	Macrolide	Phenicol			Sulphonamide		Tetracycline
						aac(3)-IId	aac(6')-aph(2'')	aadA1	aadA14	aph(2'')-If	aph(3')-IIa	aph(3')-Ia	aph(3'')-Ib	aph(6)-Id	blaROB-1	blaTEM-181	blaTEM-116	blaTEM-229	lnu(C)	erm(T)	cat	catA3	floR	sul2	dfrA14	tet(B)	tet(H)	tet(M)
16SD1T5	China	2016	Nose	9	534	-	-	-	-	-	-	+	+	+	-	-	-	-	-	-	-	-	-	+	-	+	-	-
16SD2A1	China	2016	Nose	2	530	-	-	-	-	-	-	-	-	-	-	-	-	-	-	-	-	-	-	-	-	+	-	-
17SD1B8	China	2017	Nose	2	300	-	-	-	-	-	-	+	+	+	+	-	-	-	-	-	-	-	-	+	-	+	-	-
17SD1C1-1	China	2017	Nose	7	300	-	-	-	-	-	-	+	+	+	+	-	-	-	-	-	-	-	-	+	-	+	-	-
17SD1C2	China	2017	Nose	7	544	-	-	-	-	-	-	+	+	+	+	-	-	-	-	-	-	-	-	+	-	+	-	-
18CQ3B21	China	2018	Nose	9	532	-	+	-	-	-	-	+	+	+	+	-	-	-	-	-	-	-	+	+	-	+	-	-
18CQ3B29	China	2018	Nose	8	185	-	-	-	-	-	-	-	-	-	-	+	-	-	+	-	-	-	-	-	-	-	+	-
18CQ3B31	China	2018	Nose	8	315	-	-	-	-	+	-	-	-	-	-	-	-	-	-	-	-	-	-	-	-	+	-	-
18CQ3B74-2	China	2018	Nose	8	315	-	-	-	-	+	-	-	-	-	-	-	-	-	-	-	-	-	-	-	-	+	-	-
18SC3B11	China	2018	Nose	8	185	-	-	-	-	-	-	-	-	-	-	-	-	-	+	-	-	-	-	-	-	-	+	-
18SC3B2	China	2018	Nose	7	300	-	-	-	-	-	-	+	+	+	+	-	-	-	-	-	-	-	-	+	-	+	-	-
18SD1B20	China	2018	Nose	8	185	-	-	-	-	-	-	-	-	-	+	-	-	-	-	-	-	-	-	-	-	-	+	-
18SD1B29	China	2018	Nose	2	300	-	-	-	-	-	-	+	+	+	+	-	-	-	-	-	-	-	-	+	-	+	-	-
197_hsy	China	2018	Lung	7	163	-	-	-	-	-	-	-	-	-	-	-	-	-	-	-	-	-	-	-	-	+	-	-
EHP1802	China	2018	Joint fluid	4	282	-	-	+	-	-	-	-	-	-	-	-	-	-	-	-	+	-	-	-	-	+	-	-
GHP1710	China	2017	Lung	2	280	-	-	-	-	-	-	+	+	+	+	-	-	-	-	-	-	-	-	+	-	+	-	-
GHP1808	China	2018	Lung	4	431	-	+	-	-	-	-	-	-	-	+	-	-	-	-	-	-	-	-	-	-	+	-	-
GHP1809	China	2018	Trachea	2	280	-	-	-	-	-	-	+	+	+	+	-	-	-	-	-	-	-	+	+	-	+	-	-
H10	China	Before 2016	Lung	NT	531	-	-	-	-	-	-	+	+	-	-	-	-	-	-	-	-	-	-	+	-	-	-	-
H16SD1AY1	China	2016	Nose	2	300	-	-	-	-	-	-	+	+	+	+	-	-	-	-	-	-	-	-	+	-	+	+	-
H16SD1BY1	China	2016	Nose	8	185	-	-	-	-	-	-	-	-	-	-	-	-	-	-	-	-	-	-	-	-	-	+	-
HPS2	China	Before 2016	Lung	4	254	-	-	-	-	-	-	+	+	+	-	-	-	-	-	-	-	-	-	+	-	+	-	-
HPS21	China	Before 2016	Lung	4	254	-	-	-	-	-	-	+	+	+	-	-	-	-	-	-	-	-	-	+	-	+	-	-
HPS22	China	Before 2016	Lung	4	254	-	-	-	-	-	-	+	+	+	-	-	-	-	-	-	-	-	-	+	-	+	-	-
HPS25	China	Before 2016	Lung	5/12	NA	-	-	-	-	-	-	-	-	+	-	-	-	-	-	-	-	-	-	-	-	-	-	-
HPS31	China	Before 2016	Lung	4	362	-	-	-	-	-	-	+	+	-	-	-	-	-	-	-	-	-	+	+	-	+	-	-
HPS34	China	Before 2016	Lung	NT	362	-	-	-	-	-	-	+	+	-	-	-	-	-	-	-	-	-	-	+	-	+	-	-
HPS36	China	Before 2016	Lung	1	NA	-	-	-	-	-	-	+	+	+	-	-	-	-	-	-	-	-	-	+	-	+	-	-
HPS37	China	Before 2016	Lung	4	254	-	-	-	-	-	-	+	+	+	+	-	-	-	-	-	-	-	-	+	-	+	-	-
HPS38	China	Before 2016	Lung	NT	324	-	-	-	-	-	-	+	+	+	-	-	-	-	-	-	-	-	-	+	-	+	-	-
HPS39	China	Before 2016	Lung	13	490	-	-	-	-	-	-	+	+	+	-	-	-	-	-	-	-	-	-	+	-	+	-	-
HPS40	China	Before 2016	Lung	13	490	-	-	-	-	-	-	+	+	+	-	-	-	-	-	-	-	-	-	+	-	+	-	-
HPS41	China	Before 2016	Lung	13	490	-	-	-	-	-	-	+	+	+	-	-	-	-	-	-	-	-	-	+	-	+	-	-
HPS42	China	Before 2016	Lung	NT	324	-	-	-	-	-	-	+	+	+	-	-	-	-	-	-	-	-	-	+	-	+	-	-
HPS44	China	Before 2016	Lung	15	257	-	-	-	-	-	-	+	+	+	+	-	-	-	-	+	-	-	-	+	-	+	-	-
HPS46	China	Before 2016	Lung	4	254	-	-	-	-	-	-	+	+	+	-	-	-	-	-	-	-	-	-	+	-	+	-	-
HPS49	China	Before 2016	Lung	NT	362	-	-	-	-	-	-	+	+	-	-	-	-	-	-	-	-	-	+	+	-	+	-	-
HPS51	China	Before 2016	Lung	NT	362	-	-	-	-	-	-	+	+	-	-	-	-	-	-	-	-	-	+	+	-	+	-	-
HPS68	China	Before 2016	Lung	7	362	-	-	-	-	-	-	+	+	+	+	-	-	-	-	+	-	-	-	+	-	+	-	-
HPS69	China	Before 2016	Lung	4	541	-	-	-	-	-	-	+	+	+	-	-	-	-	-	-	-	-	+	+	-	+	-	-
HPS70	China	Before 2016	Lung	4	541	-	-	-	-	-	-	+	+	+	-	-	-	-	-	-	-	-	+	+	-	+	-	-
HPS71	China	Before 2016	Lung	7	362	-	-	-	-	-	-	-	-	-	-	-	-	-	-	-	-	-	+	-	-	-	-	-
QHP1804	China	2018	Trachea	7	275	-	-	-	-	-	-	-	-	-	-	-	-	-	+	-	-	-	-	-	-	-	-	-
QHP1807	China	2018	Lung	2	287	-	-	-	-	-	-	+	+	+	+	-	-	-	-	-	-	-	-	+	-	+	-	-
QHP1809	China	2018	Lung	2	465	-	-	-	-	-	-	-	-	-	-	-	-	-	-	-	-	-	+	-	-	-	-	-
SHP1606	China	2016	Lung	13	490	-	-	-	-	-	-	+	+	+	-	-	-	-	-	-	-	-	-	+	-	+	-	-
HPS47	China	Before 2016	Lung	4	626	-	-	-	-	-	-	-	-	-	-	-	-	-	-	-	-	-	-	-	-	-	+	-
SP91	China	2016	Nose	2	300	-	-	-	-	-	-	+	+	+	+	-	-	-	-	-	-	-	-	+	-	+	-	-
SP94	China	2017	Nose	NT	296	-	-	-	-	-	-	-	-	-	-	-	-	-	-	-	-	-	-	-	-	+	-	-
SP95	China	2017	Nose	8	303	-	-	-	-	-	-	+	+	+	+	-	-	-	+	-	-	-	-	+	-	+	-	-
WHP1604	China	2016	Joint fluid	4	514	-	-	-	-	-	-	-	-	-	-	-	-	-	-	-	-	-	+	-	-	-	-	-
WHP1703	China	2017	Joint fluid	2	280	-	-	-	-	-	-	+	+	+	+	-	-	-	-	-	-	-	+	+	-	+	-	-
WHP1805	China	2018	Lung	7	435	-	-	-	-	-	-	-	-	-	-	-	-	-	+	-	-	-	+	-	-	-	-	-
XHP1602	China	2016	Joint fluid	4	428	-	-	-	-	-	-	-	-	-	-	-	-	-	-	-	-	-	-	-	-	+	-	-
XHP1802	China	2018	Joint fluid	4	428	-	-	-	-	-	-	-	-	-	-	-	-	-	-	-	-	-	-	-	-	+	-	-
XHP1807	China	2018	Spleen	7	435	-	-	-	-	-	-	-	-	-	-	-	-	-	+	-	-	-	+	-	-	-	-	-
YHP1613	China	2016	Trachea	8	439	-	-	-	-	-	-	-	-	-	-	-	-	-	+	-	-	-	-	-	-	-	+	-
YHP1705	China	2017	Lung	2	493	-	-	-	-	-	-	-	-	-	-	-	-	-	-	-	-	-	-	+	-	-	-	-
YHP1716	China	2017	Lung	10	470	-	-	-	-	-	-	+	+	+	-	-	-	-	-	-	-	-	-	+	-	+	-	-
YHP1801	China	2018	Spleen	10	160	-	+	-	-	-	-	+	+	+	+	-	-	-	-	-	-	-	-	+	-	+	-	-
YHP1805	China	2018	Joint fluid	7	275	-	-	-	-	-	-	-	-	-	-	-	-	-	+	-	-	-	-	-	-	-	-	-
YHP1806	China	2018	Joint fluid	2	280	-	-	-	-	-	-	+	+	+	+	-	-	-	-	-	-	-	+	+	-	+	-	-
YHP1813	China	2018	Lung	1	280	-	-	-	-	-	-	+	+	+	+	-	-	-	-	-	-	-	+	+	-	+	-	-
YHP1814	China	2018	Lung	2	287	-	-	-	-	-	-	+	+	+	+	-	-	-	-	-	-	-	-	+	-	+	-	-
YHP1815	China	2018	Lung	2	287	-	-	-	-	-	-	+	+	+	+	-	-	-	-	-	-	-	-	+	-	+	-	-
YHP1816	China	2018	Joint fluid	7	275	-	-	-	-	-	-	-	-	-	-	-	-	-	+	-	-	-	-	-	-	-	-	-
YHP1818	China	2018	Lung	4	428	-	-	-	-	-	-	-	-	-	-	-	-	-	-	-	-	-	-	-	-	+	-	-
YHP1820	China	2018	Lung	8	479	-	+	-	-	-	-	+	+	+	+	-	-	-	-	-	-	-	-	+	-	+	-	-
YHP1825	China	2018	Lung	13	506	-	+	-	-	-	-	+	+	+	+	-	-	-	-	-	-	-	-	+	-	+	-	-
Z85	China	2016	Nose	2	300	-	-	-	-	-	+	+	+	+	+	-	-	-	-	-	-	-	-	+	-	+	-	-
Z86	China	2017	Nose	9	294	-	-	-	-	-	-	+	+	+	+	-	-	-	-	-	-	-	-	+	-	+	-	-
Z87	China	2017	Nose	1	23	-	-	-	-	-	-	-	+	-	-	-	-	-	-	-	-	-	-	-	-	+	-	-
Z88	China	2017	Nose	8	299	-	-	-	-	-	-	+	+	-	+	-	-	-	-	-	-	-	-	-	-	-	-	-
Z89	China	2017	Nose	2	314	-	-	-	-	-	-	-	-	-	-	-	-	-	-	-	-	-	+	-	-	+	-	-
Z90	China	2017	Nose	1	291	-	-	-	-	-	-	-	-	-	-	-	-	-	-	-	-	-	+	-	-	+	-	-
Z91	China	2017	Nose	11	295	-	-	-	-	-	-	+	+	+	+	-	-	-	-	-	-	-	-	+	-	+	-	-
Z92	China	2017	Nose	NT	296	-	-	-	-	-	-	-	-	-	-	-	-	-	-	-	-	-	-	-	-	+	-	-
Z93	China	2017	Nose	8	290	-	-	-	-	-	-	-	-	-	-	-	-	-	+	-	-	-	-	-	-	-	+	-
Z94	China	2016	Nose	2	300	-	-	-	-	-	-	+	+	+	+	-	-	-	-	-	-	-	-	+	-	+	-	-
peng51	China	2016	Nose	8	293	-	-	-	-	-	-	-	-	-	-	-	-	-	-	-	-	-	-	-	-	-	+	-
zp10	China	2017	Nose	1	291	-	-	-	-	-	-	-	-	-	-	-	-	-	-	-	-	-	+	-	-	+	-	-
zp12	China	2017	Nose	8	185	-	+	-	-	-	-	+	+	+	+	-	-	-	-	-	-	-	-	+	-	+	-	-
zp15	China	2017	Nose	9	294	-	-	-	-	-	-	+	+	+	+	-	-	-	-	-	-	-	-	+	-	+	-	-
zp19	China	2017	Nose	9	294	-	-	-	-	-	-	+	+	+	+	-	-	-	-	-	-	-	-	+	-	+	-	-
zp2	China	2017	Nose	11	295	-	-	-	-	-	-	+	+	+	+	-	-	-	-	-	-	-	-	+	-	+	-	-
zp21	China	2017	Nose	9	294	-	-	-	-	-	-	+	+	+	+	-	-	-	-	-	-	-	-	+	-	+	-	-
zp22	China	2017	Nose	NT	296	-	-	-	-	-	-	-	-	-	-	-	-	-	-	-	-	-	-	-	-	+	-	-
zp25	China	2017	Nose	8	298	-	-	-	-	-	-	-	-	-	-	-	-	-	+	-	-	-	-	-	-	-	-	-
zp26	China	2016	Nose	9	299	-	-	-	-	-	-	+	+	+	-	-	-	-	-	-	-	-	-	+	-	+	-	-
zp27	China	2016	Nose	2	300	-	-	-	-	-	-	+	+	+	+	-	-	-	-	-	-	-	-	+	-	+	-	-
zp28	China	2016	Nose	2	301	-	-	-	-	-	-	-	-	-	+	-	-	-	-	-	-	-	-	-	-	+	-	-
zp29	China	2016	Nose	9	302	-	-	-	-	-	-	-	-	-	-	-	-	-	-	-	-	-	+	-	-	-	-	-
zp3	China	2017	Nose	8	303	-	-	-	-	-	-	+	+	+	+	-	-	-	+	-	-	-	-	+	-	+	-	-
zp30	China	2017	Nose	1	23	-	-	-	-	-	-	-	-	-	-	-	-	-	-	-	-	-	-	-	-	+	-	-
zp35	China	2017	Nose	2	305	-	-	-	-	-	-	+	+	+	+	-	-	-	-	-	-	-	-	+	-	+	-	-
zp38	China	2017	Nose	NT	317	-	-	-	-	-	-	-	-	-	-	-	-	-	+	-	-	-	+	-	-	+	-	-
zp45	China	2017	Nose	8	299	-	-	-	-	-	-	+	+	-	+	-	-	-	-	-	-	-	-	-	-	-	-	-
zp52	China	2017	Nose	2	300	-	-	-	-	-	-	+	+	+	+	-	-	-	-	-	-	-	-	+	-	+	-	-
zp53	China	2016	Nose	1	300	-	-	-	-	-	-	+	+	+	+	-	-	-	-	-	-	-	-	+	-	+	-	-
zp56	China	2017	Nose	10	245	-	-	-	-	-	-	+	+	+	-	-	-	-	-	-	-	-	-	+	-	+	-	-
zp57	China	2017	Nose	7	314	-	-	-	-	-	-	-	-	-	-	-	-	-	-	-	-	-	+	-	-	+	-	-
zp58	China	2017	Nose	7	314	-	-	-	-	-	-	-	-	-	-	-	-	-	-	-	-	-	+	-	-	+	-	-
zp59	China	2016	Nose	1	300	-	-	-	-	-	-	+	+	+	+	-	-	-	-	-	-	-	-	+	-	+	-	-
zp6	China	2017	Nose	8	315	-	-	-	-	+	-	-	-	-	-	-	-	-	-	-	-	-	-	-	-	+	-	-
zp61	China	2017	Nose	2	300	-	-	-	-	-	-	+	+	+	+	-	-	-	-	-	-	-	-	+	-	+	-	-
zp62	China	2016	Nose	9	246	-	-	-	-	-	-	-	-	-	-	-	-	-	-	-	-	-	-	-	-	+	-	-
zp96	China	2017	Nose	9	294	-	-	-	-	-	-	+	+	+	+	-	-	-	-	-	-	-	-	+	-	+	-	-
16SH1B29-1	China	2016	Nose	7	291	-	-	-	-	-	-	-	-	-	-	-	-	-	-	-	-	-	+	-	-	-	-	-
16SH1T26-3	China	2016	Nose	7	535	-	-	-	-	-	-	-	-	-	-	-	-	-	-	-	-	-	+	-	-	-	-	-
H16SD1BY26	China	2016	Nose	2	300	-	-	-	-	-	-	+	+	+	+	-	-	-	-	-	-	-	-	+	-	+	-	-
H16SD2AY1	China	2016	Nose	1	300	-	-	-	-	-	-	+	+	+	+	-	-	-	-	-	-	-	-	+	-	+	-	-
H17SD101-1	China	2017	Nose	7	300	-	-	-	-	-	-	+	+	+	+	-	-	-	-	-	-	-	-	+	-	+	-	-
H17SD1AY2	China	2017	Nose	2	300	-	-	-	-	-	-	+	+	+	+	-	-	-	-	-	-	-	-	+	-	+	-	-
H17SD1BY21	China	2017	Nose	2	300	-	-	-	-	-	-	+	+	+	+	-	-	-	-	-	-	-	-	+	-	+	-	-
H17SD1BY23	China	2017	Nose	2	300	-	-	-	-	-	-	+	+	+	+	-	-	-	-	-	-	-	-	+	-	+	-	-
H17SD1BY27	China	2017	Nose	2	300	-	-	-	-	-	-	+	+	+	+	-	-	-	-	-	-	-	-	+	-	+	-	-
H17SD1BY32	China	2017	Nose	2	300	-	-	-	-	-	-	+	+	+	+	-	-	-	-	-	-	-	-	+	-	+	-	-
H17SD1BY9	China	2017	Nose	2	300	-	-	-	-	-	-	+	+	+	+	-	-	-	-	-	-	-	-	+	-	+	-	-
0435-42	USA	2019	Unknown	8	299	-	-	-	-	+	-	+	-	-	+	-	-	-	-	-	-	-	-	+	-	-	-	-
1236-92	USA	2019	Unknown	4	418	-	-	-	-	-	-	-	-	-	-	-	-	-	-	-	-	-	-	-	-	-	+	-
1236-95	USA	2019	Unknown	7	473	-	-	-	-	-	-	-	-	-	-	-	-	-	-	-	-	-	-	-	-	-	-	+
2957-48_S48	USA	2018	Unknown	13	430	-	-	-	-	-	-	-	-	-	-	-	-	-	-	-	-	-	-	-	-	-	+	-
2957-49_S49	USA	2018	Unknown	13	430	-	-	-	-	-	-	-	-	-	-	-	-	-	-	-	-	-	-	-	-	-	+	-
F9	Spain	2006	Nose	6	30	-	-	-	-	+	-	+	-	+	+	-	-	-	-	-	-	+	-	+	-	+	-	-
H100	China	2011	Pleural effusion	13	322	-	-	-	-	-	-	-	-	-	-	-	-	-	-	-	-	-	+	-	-	-	-	-
H105	China	2011	pericardial effusion	4	323	-	-	-	-	-	-	-	-	-	-	-	+	+	-	-	-	-	-	-	-	-	-	-
H143	China	2012	Brain	14	332	-	-	+	-	-	-	-	-	-	-	-	-	-	-	-	+	-	-	-	-	+	-	-
H157	China	2013	Lung	15	330	-	+	-	-	-	-	+	-	+	+	-	-	-	-	-	-	-	-	+	-	+	-	-
H159	China	2013	Lung	13	331	-	-	-	-	+	-	+	-	+	+	-	-	-	-	-	-	+	+	+	-	+	-	-
H160	China	2013	pericardial effusion	4	254	+	-	-	-	+	-	+	-	+	+	-	-	-	-	-	-	+	+	+	-	+	-	-
H164	China	2013	Heart	NT	184	-	+	-	-	-	-	+	-	+	+	-	-	-	-	-	-	-	-	+	-	+	-	-
H178	China	2013	Lung	15	348	-	-	-	-	-	-	+	-	+	-	-	-	-	-	-	-	-	-	+	-	+	-	-
H191	China	2013	Larynx	14	332	-	-	+	-	-	-	-	-	-	-	-	-	-	-	-	+	-	-	-	-	+	-	-
H199	China	2013	Lung	2	333	-	-	-	-	-	-	-	-	-	-	-	-	-	-	-	-	-	+	+	-	-	-	-
H19	China	2007	Heart	7	159	-	-	-	-	-	-	+	-	+	-	-	-	-	-	-	-	-	-	+	-	+	-	-
H201	China	2013	Heart	7	358	-	-	-	-	-	-	+	-	+	+	-	-	-	-	-	-	-	+	+	-	+	-	-
H223	China	2014	Heart	10	351	-	-	-	-	+	-	-	-	-	+	-	-	-	-	-	-	-	-	+	-	-	-	-
H259	China	2015	Lung	5/12	336	-	+	-	-	-	-	+	-	+	+	-	-	-	-	-	-	-	+	+	-	+	-	-
H275	China	2015	Heart	4	337	-	-	+	-	-	-	-	-	-	-	-	-	-	-	-	-	-	-	-	-	+	-	-
H312	China	2016	Spleen	1	340	-	-	-	-	-	-	+	-	+	+	-	-	-	-	-	-	-	-	+	-	+	-	-
H313	China	2016	Unknown	13	360	-	-	-	-	-	-	-	-	-	-	-	-	-	+	-	-	-	-	-	-	-	-	-
H33	China	2008	Heart	4	181	-	-	+	-	-	-	-	-	-	-	-	-	-	-	-	+	-	-	-	-	+	-	-
H38	China	2008	Lung	NT	160	-	+	-	-	-	-	+	-	+	+	-	-	-	-	-	-	-	-	+	-	+	-	-
H39	China	2008	Lymphaden	NT	160	-	+	-	-	-	-	+	-	+	+	-	-	-	-	-	-	-	-	+	-	+	-	-
H40	China	Unknown	Lung	4	169	-	+	-	-	-	-	+	-	+	+	-	-	-	-	-	+	-	-	+	-	+	-	-
H47	China	2008	Brain	NT	184	-	+	-	-	-	-	+	-	+	+	-	-	-	-	-	-	-	-	+	-	+	-	-
H49	China	2008	Bodyfluid	10	185	-	-	-	-	-	-	+	-	-	-	-	-	-	-	-	-	-	-	-	-	-	-	-
H74	China	2010	Liver	5/12	341	-	-	-	-	-	-	-	-	-	-	-	-	-	-	-	-	-	-	-	-	+	-	-
H82	China	2010	Heart	5/12	343	-	-	-	-	-	-	-	-	-	-	-	-	-	+	-	-	-	-	-	-	-	-	-
H87	China	2010	Pleural effusion	1	357	-	-	-	-	-	-	-	-	-	-	-	-	-	-	-	-	-	-	-	-	+	-	-
H90	China	2010	Spleen	1	359	-	-	-	-	-	-	-	-	-	-	-	-	-	-	-	-	-	-	-	-	+	-	-
H92	China	2010	Lung	5/12	343	-	-	-	-	-	-	-	-	-	-	-	-	-	+	-	-	-	-	-	-	-	-	-
HPS412	China	2017	Lung	4	NA	-	-	-	-	+	-	+	-	+	+	-	-	-	-	-	-	+	-	+	-	+	-	-
Hp100/13	Brazil	2013	Lung	NT	NA	-	-	-	-	+	-	+	-	+	+	-	-	-	-	-	-	-	-	+	-	+	-	-
K3	China	2009	Lung	NT	160	-	+	-	-	-	-	+	-	+	+	-	-	-	-	-	-	-	-	+	-	+	-	-
LHDR_HPS_1_2	China	2020	Lung	2	444	-	-	-	-	-	-	-	-	-	-	-	-	-	+	-	-	-	-	-	-	-	-	-
M-B13-402	USA	2019	Unknown	8	406	-	-	-	-	+	-	-	-	-	-	-	-	-	-	-	-	-	-	+	-	-	-	-
M-B20-535	USA	2021	Unknown	13	434	-	-	-	-	-	-	-	-	-	+	-	-	-	-	-	-	-	-	-	-	+	-	-
M-B20-536	USA	2021	Unknown	13	434	-	-	-	-	-	-	-	-	-	+	-	-	-	-	-	-	-	-	-	-	+	-	-
M-B21-544	USA	2021	Unknown	8	299	-	-	-	-	+	-	-	-	-	-	-	-	-	-	-	-	-	-	+	-	-	-	-
M-B26-618	USA	2021	Unknown	4	433	-	-	-	-	-	-	-	-	-	-	-	-	-	-	-	-	-	-	-	-	+	-	-
M-B4-161_S24_L001	USA	2017	Unknown	13	438	-	-	-	-	-	-	-	-	-	+	-	-	-	-	-	-	-	-	-	-	+	-	-
M-B7-270_S12	Peru	2020	Unknown	1	498	-	-	-	-	-	-	-	-	-	+	-	-	-	-	-	-	-	+	-	-	-	-	-
YHP170504	China	2017	Unknown	8	288	-	+	-	-	-	-	+	-	+	+	-	-	-	-	-	-	-	-	+	-	+	-	-
aHPS7	China	2017	Unknown	7	366	-	-	-	-	-	-	+	-	+	+	-	-	-	-	-	-	-	-	+	-	+	-	-
HS016	UK	1991-2008	Lung	13	48	-	-	-	-	-	-	-	-	-	-	-	-	-	-	-	-	-	-	-	-	+	-	-
HS017	UK	1991-2008	Lung	13	48	-	-	-	-	-	-	-	-	-	-	-	-	-	-	-	-	-	-	-	-	+	-	-
HS021	UK	1991-2008	Non-clinical	4	NewST	-	-	-	-	-	-	-	+	+	+	-	-	-	-	-	-	-	-	+	+	-	-	-
IT29205	Italy	1991-2008	Systemic	5/12	-	-	-	-	-	-	-	-	-	-	-	-	-	-	-	-	-	-	-	-	-	+	-	-
CC2-2	Spain	1991-2008	Lung	15	NewST	-	-	-	-	-	-	-	-	-	+	-	-	-	-	-	-	-	-	-	-	-	-	-
CD9-1	Spain	1991-2008	Systemic	10	38	-	-	-	-	-	-	-	-	-	+	-	-	-	-	-	-	-	-	-	-	-	-	-
CN8-1	Spain	1991-2008	Systemic	8	60	-	-	-	-	-	-	-	-	-	+	-	-	-	-	-	-	-	-	-	-	-	-	-
FL1-3	Spain	1991-2008	Non-clinical	NT	39	-	-	-	-	-	-	-	-	-	-	-	-	-	-	-	-	-	-	-	-	-	+	-
HS240	UK	1991-2008	Non-clinical	6	-	-	-	-	-	-	-	-	-	-	-	-	-	-	-	-	-	-	-	-	-	+	-	-
MU21-2	Spain	1991-2008	Non-clinical	8	107	-	-	-	-	-	-	-	-	-	+	-	-	-	-	-	-	-	-	-	-	-	-	-
VS6-2	Spain	1991-2008	Non-clinical	10	33	-	-	-	-	-	-	-	-	-	+	-	-	-	-	-	-	-	-	-	-	-	-	-
HS057	Greece	1991-2008	Unknown	6	NewST	-	-	-	+	-	-	-	-	-	-	-	-	-	-	-	-	-	-	-	-	-	-	-
NA, isolate without ST
