# Supplementary material for: Genomic insight into the diversity of Glaesserella parasuis isolates from 19 countries
Source: mSphere. 2024 Aug 28;9(9):e00231-24. doi: 10.1128/msphere.00231-24 (PMC11423579; doi:10.1128/msphere.00231-24)
Supplement: Table S3 — Identification of the potential virulence genes based on VFDB. [file msphere.00231-24-s0005.xlsx]

## Sheet: Sheet1
Table S3 Identification of the potential virulence genes based on VFDB.
Virulence factors	Gene	Functional description
LOS	HI0867	Lipopolysaccharide biosynthesis protein
LOS/Exopolysaccharide	galE	UDP-glucose 4-epimerase
LOS/Exopolysaccharide	galU	Glucosephosphate uridylyltransferase
LOS	gmhA	Phosphoheptose isomerase
LOS	htrB	Lipid A biosynthesis lauroyl acyltransferase
LOS	kdsA	2-dehydro-3-deoxyphosphooctonate aldolase
LOS	kdsB	3-deoxy-manno-octulosonate cytidylyltransferase
LOS	lgtF	Beta-14-glucosyltransferase
LOS	lpxA	UDP-N-acetylglucosamine acyltransferase
LOS	lpxB	Lipid-A-disaccharide synthase
LOS	lpxC	UDP-3-O-(R-3-hydroxymyristoyl)-N-acetylglucosamine deacetylase
LOS	lpxD	UDP-3-O-(3-hydroxymyristoyl) glucosamine N-acyltransferase
LOS	lpxH	UDP-23-diacylglucosamine pyrophosphohydrolase
LOS	lsgD	Glycosyltransferase
LOS	lsgF	Glycosyltransferase
LOS	msbA	Lipid transporter ATP-binding/permease
LOS	msbB	Lipid A biosynthesis (KDO)2-(lauroyl)-lipid IVA acyltransferase
LOS	neuA	Acylneuraminate cytidylyltransferase
LOS	orfM	Deoxyribonucleotide triphosphate pyrophosphatase
LOS	rfaD	ADP-L-glycero-D-mannoheptose-6-epimerase
LOS	rfaE	ADP-heptose synthase
LOS	rfaF	ADP-heptose-LPS heptosyltransferase II
LOS	rffG	dTDP-glucose 46-dehydratase
LOS	yhxB/manB	Phosphomannomutase
