# Supplementary material for: Genomic insight into the diversity of Glaesserella parasuis isolates from 19 countries
Source: mSphere. 2024 Aug 28;9(9):e00231-24. doi: 10.1128/msphere.00231-24 (PMC11423579; doi:10.1128/msphere.00231-24)
Supplement: Table S4 — List of 37 potential VFs according to the literature. [file msphere.00231-24-s0006.xlsx]

## Sheet: Sheet1
Table S4 List of 37 potential VFs according to literatures.
KEGG Orthology (KO)	Gene name	Locus	Protein description	Predicted subcellular localization	Refs
Bacterial toxin	cdtA	HAPS_0271	Cytolethal distending toxin protein A	Multiple localization	[3]
	cdtB	HAPS_0270	Cytolethal distending toxin protein B	Multiple localization
	cdtC	HAPS_0324	Cytolethal distending toxin protein C	Multiple localization
Cell motility	fimB	HAPS_0764	Fimbrial assembly chaperone	Periplasmic	[63]
Glycosyltransferase	lsgB	HAPS_0042	CMP-N-acetylneuraminate-beta-galactosamide-alpha-2, 3-sialyltransferase/lipopolysaccharide biosynthesis protein	Cytoplasmic	[64]
Lipopolysaccharide biosynthesis protein	lpxL	HAPS_2227	Lipid A biosynthesis lauroyl acyltransferase	CytoplasmicMembrane	[63, 65]
	lpxM	HAPS_1668	Lipid A biosynthesis (KDO)2-(lauroyl)-lipid IVA acyltransferase	CytoplasmicMembrane
	opsX	HAPS_1275	ADP-heptose:LPS heptosyltransferase I	Multiple localization
Metabolism	capD	HAPS_0048	Polysaccharide biosynthesis protein CapD	CytoplasmicMembrane	[37, 63-65]
	cirA	HAPS_0477	ABC transporter ATP-binding protein	Periplasmic
	fumC	HAPS_1602	Fumarate hydratase	Cytoplasmic
	malQ	HAPS_0233	4-alpha-glucanotransferase	Cytoplasmic
	nanH	HAPS_1616	Neuraminidase/exo-alpha-sialidase nanH	Periplasmic
	napA	HAPS_1794	Nitrate reductase/anaerobic dehydrogenase, typically selenocysteine-containing	Periplasmic
Peptidase and inhibitor	htrA	HAPS_1473	Periplasmic serine protease do/hhoA-like precursor	Periplasmic	[3, 63]
	pilD	HAPS_2009	Tfp pilus assembly pathway, fimbrial leader peptidase PilD	CytoplasmicMembrane
Prokaryotic defense system	hsdR	HAPS_1719	Type I site-specific restriction-modification system, R (restriction) subunit and related helicases	Cytoplasmic	[36]
	hsdS	HAPS_0723	Type I restriction enzyme specificity protein HsdS	Cytoplasmic
Secretion system	pilA	HAPS_2013	Tfp pilus assembly protein, major pilin PilA	Multiple localization	[3]
	pilB	HAPS_2011	Tfp pilus assembly pathway, ATPase PilB	Cytoplasmic
	pilC	HAPS_2010	Tfp pilus assembly pathway, component PilC	CytoplasmicMembrane
Structural proteins	oapA	HAPS_0845	Opacity associated protein A	Extracellular	[65]
Transcription factor	fur	HAPS_2260	Ferric uptake regulation protein	Cytoplasmic	[66]
Transporter	nhaC	HAPS_1945	Na+/H+ antiporter	CytoplasmicMembrane	[3, 36, 63, 65, 67, 68]
	ompP1	HAPS_0037	Long-chain fatty acid transport protein P1/47 kDa outer membrane protein precursor	OuterMembrane
	ompP2	HAPS_0164	Outer membrane protein P2 precursor (OMP P2)	OuterMembrane
	ompP5	HAPS_2298	Outer membrane protein P5 precursor, heat-modifiable outer membrane protein	OuterMembrane
	palA	HAPS_0075	18K peptidoglycan-associated outer membrane lipoprotein, precursor PalA	OuterMembrane
	potD	HAPS_0082	Spermidine/putrescine-binding periplasmic protein 1 precursor	Periplasmic
	ptsH	HAPS_0960	Phosphotransferase system, phosphocarrier protein HPr	Cytoplasmic
	tbpA	HAPS_1254	Thiamine-binding periplasmic protein	Periplasmic
	tbpB	HAPS_2223	Transferrin-binding protein 2 precursor	OuterMembrane
	yfeA	HAPS_1097	Chelated iron ABC transporter, periplasmic-binding protein	Periplasmic
	yfeC	HAPS_1099	Chelated iron ABC transporter, permease	CytoplasmicMembrane
	yfeD	HAPS_1100	Chelated iron ABC transporter, permease	CytoplasmicMembrane
Transporter/Secretion system	espP1	HAPS_1378	Putative extracellular serine protease (autotransporter)	OuterMembrane, Extracellular	[69]
	espP2	HAPS_1381	Putative extracellular serine protease (autotransporter)	OuterMembrane, Extracellular
The locus in the reference genome (SH0165 strain) is indicated.
