# Supplementary material for: Genomic insight into the diversity of Glaesserella parasuis isolates from 19 countries
Source: mSphere. 2024 Aug 28;9(9):e00231-24. doi: 10.1128/msphere.00231-24 (PMC11423579; doi:10.1128/msphere.00231-24)
Supplement: Table S5 — MIC values for 295 G. parasuis isolates. [file msphere.00231-24-s0007.xlsx]

## Sheet: Sheet1
Table S5 MIC (μg/mL) values for 295 G. parasuis.
Isolate	Source	Year	Site	AMX	AMC	EFT	CQN	GEN	AMI	TIL	OTC	DOX	TET	ENR	LCM	FFC	TIA	SMM	COL	TYL	ERY
EHP1601	Diseased	2016	Lung	2	<0.5	<0.5	<0.5	2	4	<0.5	<0.5	<0.5	-	2	<0.5	<0.5	8	4	<0.5	16	-
EHP1602	Diseased	2016	Lung	2	<0.5	<0.5	<0.5	2	2	<0.5	<0.5	<0.5	-	1	1	<0.5	8	4	<0.5	8	-
EHP1603	Diseased	2016	Joint fluid	2	<0.5	<0.5	<0.5	2	2	<0.5	<0.5	<0.5	-	<0.5	1	<0.5	8	4	<0.5	8	-
EHP1604	Diseased	2016	Lung	2	<0.5	<0.5	<0.5	2	2	<0.5	1	<0.5	-	1	1	<0.5	8	4	<0.5	8	-
EHP1606	Diseased	2016	Lung	0.5	<0.5	<0.5	<0.5	2	2	<0.5	1	<0.5	-	<0.5	1	<0.5	4	4	<0.5	8	-
EHP1607	Diseased	2016	Joint fluid	1	<0.5	<0.5	<0.5	2	2	<0.5	0.5	<0.5	-	<0.5	1	<0.5	4	4	<0.5	8	-
EHP1608	Diseased	2016	Lung	0.5	<0.5	<0.5	<0.5	2	2	<0.5	1	<0.5	-	<0.5	1	<0.5	4	2	<0.5	8	-
EHP1609	Diseased	2016	Trachea	2	<0.5	<0.5	<0.5	2	4	<0.5	<0.5	<0.5	-	0.5	<0.5	<0.5	8	8	<0.5	4	-
EHP1610	Diseased	2016	Lung	2	<0.5	<0.5	<0.5	2	2	<0.5	1	<0.5	-	0.5	1	<0.5	8	4	<0.5	8	-
EHP1611	Diseased	2016	Lung	2	0.5	1	1	1	1	0.5	1	0.5	-	2	4	0.5	2	1	0.5	16	-
EHP1701	Diseased	2017	Lung	1	<0.5	<0.5	<0.5	4	1	<0.5	2	<0.5	-	1	2	<0.5	8	8	<0.5	16	-
EHP1702	Diseased	2017	Lung	2	<0.5	<0.5	<0.5	2	4	<0.5	<0.5	<0.5	-	2	<0.5	<0.5	8	8	<0.5	8	-
EHP1703	Diseased	2017	Lung	2	<0.5	<0.5	<0.5	2	4	<0.5	<0.5	<0.5	-	2	<0.5	0.5	8	8	<0.5	8	-
EHP1704	Diseased	2017	Joint fluid	2	0.5	<0.5	<0.5	1	1	0.5	1	0.5	-	0.5	2	0.5	2	1	0.5	16	-
EHP1705	Diseased	2017	Trachea	2	0.5	<0.5	<0.5	1	1	0.5	1	0.5	-	1	2	<0.5	2	1	0.5	16	-
EHP1706	Diseased	2017	Trachea	2	<0.5	<0.5	<0.5	2	4	<0.5	<0.5	<0.5	-	2	<0.5	<0.5	8	8	<0.5	8	-
EHP1707	Diseased	2017	Joint fluid	1	<0.5	<0.5	<0.5	4	1	<0.5	2	<0.5	-	1	2	<0.5	8	8	<0.5	16	-
EHP1708	Diseased	2017	Trachea	2	<0.5	<0.5	<0.5	2	4	<0.5	1	<0.5	-	2	1	<0.5	8	8	<0.5	8	-
EHP1712	Diseased	2017	Trachea	2	<0.5	<0.5	<0.5	2	4	<0.5	1	<0.5	-	2	1	0.5	8	8	<0.5	8	-
EHP1715	Diseased	2017	Lung	2	0.5	1	<0.5	1	1	0.5	1	0.5	-	1	2	0.5	2	1	<0.5	16	-
EHP1802	Diseased	2018	Joint fluid	4	2	<0.5	<0.5	1	4	0.5	64	2	-	2	4	1	4	32	<0.5	16	-
EHP1803	Diseased	2018	Joint fluid	2	0.5	<0.5	<0.5	0.5	0.5	0.5	1	<0.5	-	4	1	0.5	0.5	32	<0.5	0.5	-
EHP1805	Diseased	2018	Lung	2	0.5	<0.5	<0.5	0.5	4	0.5	2	0.5	-	2	0.5	0.5	4	16	<0.5	8	-
EHP1807	Diseased	2018	Joint fluid	1	0.5	<0.5	<0.5	1	2	0.5	0.5	<0.5	-	0.5	2	0.5	8	2	<0.5	16	-
EHP1809	Diseased	2018	Trachea	2	2	<0.5	<0.5	1	2	0.5	0.5	0.5	-	0.5	2	0.5	4	2	<0.5	8	-
EHP1812	Diseased	2018	Joint fluid	2	0.5	<0.5	<0.5	1	2	0.5	0.5	0.5	-	0.5	0.5	0.5	2	2	<0.5	4	-
EHP1814	Diseased	2018	Lung	2	0.5	<0.5	<0.5	1	1	0.5	1	0.5	-	1	2	0.5	2	1	<0.5	16	-
EHP1816	Diseased	2018	Spleen	2	0.5	<0.5	<0.5	1	1	0.5	1	0.5	-	1	2	0.5	2	1	<0.5	16	-
EHP1818	Diseased	2018	Lung	2	0.5	<0.5	<0.5	1	1	0.5	1	0.5	-	0.5	2	0.5	2	1	0.5	4	-
GHP1601	Diseased	2016	Lung	2	0.5	<0.5	<0.5	2	1	0.5	0.5	0.5	-	0.5	2	0.5	2	1	<0.5	16	-
GHP1602	Diseased	2016	Lung	2	0.5	<0.5	<0.5	1	1	0.5	0.5	0.5	-	0.5	2	0.5	2	1	<0.5	8	-
GHP1603	Diseased	2016	Joint fluid	1	0.5	<0.5	<0.5	1	1	0.5	2	0.5	-	1	2	0.5	2	2	<0.5	4	-
GHP1604	Diseased	2016	Joint fluid	0.5	0.5	<0.5	<0.5	1	1	0.5	0.5	0.5	-	0.5	2	0.5	2	1	<0.5	8	-
GHP1606	Diseased	2016	Trachea	0.5	0.5	<0.5	<0.5	0.5	1	0.5	0.5	0.5	-	1	1	0.5	0.5	1	<0.5	2	-
GHP1607	Diseased	2016	Lung	0.5	0.5	<0.5	<0.5	0.5	1	0.5	8	0.5	-	2	2	0.5	0.5	2	<0.5	2	-
GHP1701	Diseased	2017	Lung	0.5	0.5	<0.5	<0.5	2	1	0.5	2	0.5	-	0.5	1	0.5	0.5	1	<0.5	2	-
GHP1702	Diseased	2017	Lung	1	0.5	<0.5	<0.5	0.5	1	0.5	0.5	0.5	-	1	1	0.5	0.5	4	<0.5	2	-
GHP1703	Diseased	2017	Spleen	2	0.5	<0.5	<0.5	0.5	2	0.5	2	0.5	-	1	1	0.5	0.5	1	<0.5	2	-
GHP1704	Diseased	2017	Joint fluid	0.5	0.5	<0.5	<0.5	1	1	0.5	1	0.5	-	1	1	0.5	0.5	2	<0.5	2	-
GHP1705	Diseased	2017	Joint fluid	0.5	0.5	<0.5	<0.5	1	1	0.5	1	0.5	-	1	0.5	0.5	0.5	1	<0.5	2	-
GHP1706	Diseased	2017	Lung	0.5	0.5	<0.5	<0.5	0.5	1	0.5	0.5	0.5	-	1	<0.5	0.5	0.5	2	<0.5	1	-
GHP1707	Diseased	2017	Lung	0.5	0.5	<0.5	<0.5	0.5	1	0.5	1	<0.5	-	1	2	0.5	0.5	2	<0.5	1	-
GHP1708	Diseased	2017	Lung	0.5	0.5	<0.5	<0.5	1	1	0.5	1	0.5	-	1	0.5	0.5	0.5	4	<0.5	2	-
GHP1709	Diseased	2017	Lung	0.5	0.5	<0.5	<0.5	1	1	0.5	1	0.5	-	1	0.5	0.5	0.5	1	<0.5	4	-
GHP1710	Diseased	2017	Lung	16	8	<0.5	<0.5	1	4	2	64	0.5	-	2	4	0.5	4	32	<0.5	64	-
GHP1801	Diseased	2018	Lung	0.5	0.5	<0.5	<0.5	1	1	0.5	1	0.5	-	1	2	0.5	0.5	1	<0.5	2	-
GHP1802	Diseased	2018	Joint fluid	0.5	0.5	<0.5	<0.5	1	1	0.5	0.5	0.5	-	1	2	0.5	0.5	1	<0.5	2	-
GHP1803	Diseased	2018	Brain	0.5	0.5	<0.5	<0.5	1	1	0.5	4	0.5	-	1	0.5	0.5	0.5	1	<0.5	4	-
GHP1804	Diseased	2018	Trachea	0.5	0.5	0.5	<0.5	1	1	0.5	0.5	0.5	-	<0.5	2	0.5	0.5	1	<0.5	4	-
GHP1805	Diseased	2018	Joint fluid	0.5	0.5	<0.5	<0.5	1	1	0.5	0.5	0.5	-	<0.5	0.5	0.5	0.5	4	<0.5	4	-
GHP1806	Diseased	2018	Lung	0.5	0.5	<0.5	<0.5	1	1	0.5	1	0.5	-	1	0.5	0.5	0.5	1	<0.5	4	-
GHP1808	Diseased	2018	Lung	128	4	<0.5	<0.5	128	4	2	32	1	-	4	2	0.5	1	8	<0.5	8	-
GHP1809	Diseased	2018	Trachea	16	0.5	<0.5	<0.5	1	4	0.5	64	1	-	2	4	16	4	8	<0.5	16	-
GHP1810	Diseased	2018	Spleen	0.5	0.5	<0.5	<0.5	2	1	0.5	0.5	0.5	-	<0.5	0.5	0.5	0.5	1	<0.5	4	-
QHP1601	Diseased	2016	Lung	2	0.5	<0.5	<0.5	1	1	0.5	0.5	0.5	-	1	1	0.5	0.5	2	<0.5	2	-
QHP1603	Diseased	2016	Lung	4	0.5	<0.5	<0.5	1	1	0.5	2	0.5	-	<0.5	2	0.5	0.5	4	<0.5	4	-
QHP1604	Diseased	2016	Joint fluid	0.5	0.5	<0.5	<0.5	1	1	0.5	0.5	0.5	-	<0.5	2	0.5	0.5	1	<0.5	4	-
QHP1701	Diseased	2017	Joint fluid	0.5	0.5	<0.5	<0.5	1	1	0.5	0.5	0.5	-	1	0.5	0.5	0.5	1	0.5	2	-
QHP1702	Diseased	2017	Lung	2	0.5	<0.5	<0.5	2	1	0.5	4	0.5	-	1	2	0.5	0.5	4	<0.5	4	-
QHP1703	Diseased	2017	Trachea	2	0.5	<0.5	<0.5	1	1	0.5	0.5	0.5	-	<0.5	0.5	0.5	0.5	1	<0.5	4	-
QHP1704	Diseased	2017	Trachea	0.5	0.5	<0.5	<0.5	1	1	0.5	0.5	0.5	-	0.5	2	0.5	0.5	4	<0.5	4	-
QHP1801	Diseased	2018	Joint fluid	0.5	0.5	<0.5	<0.5	2	1	0.5	0.5	0.5	-	1	2	0.5	0.5	1	<0.5	4	-
QHP1804	Diseased	2018	Trachea	4	<0.5	<0.5	<0.5	1	2	4	2	1	-	2	16	0.5	8	8	0.5	16	-
QHP1805	Diseased	2018	Spleen	1	<0.5	<0.5	<0.5	4	1	<0.5	2	<0.5	-	1	2	<0.5	8	8	<0.5	16	-
QHP1806	Diseased	2018	Lung	2	0.5	<0.5	<0.5	1	1	0.5	1	0.5	-	2	4	0.5	2	2	<0.5	16	-
QHP1807	Diseased	2018	Lung	16	2	<0.5	<0.5	0.5	2	4	64	2	-	0.5	1	0.5	8	4	0.5	8	-
QHP1808	Diseased	2018	Lung	2	0.5	<0.5	<0.5	1	1	<0.5	0.5	<0.5	-	2	4	0.5	2	2	<0.5	8	-
QHP1809	Diseased	2018	Lung	4	0.5	<0.5	<0.5	1	2	4	2	1	-	2	2	16	8	8	<0.5	16	-
SHP1601	Diseased	2016	Trachea	2	0.5	<0.5	<0.5	1	2	0.5	2	0.5	-	<0.5	2	<0.5	0.5	4	<0.5	4	-
SHP1602	Diseased	2016	Lung	2	0.5	<0.5	<0.5	2	2	0.5	0.5	0.5	-	<0.5	0.5	0.5	0.5	1	<0.5	4	-
SHP1603	Diseased	2016	Brain	2	0.5	<0.5	<0.5	1	1	0.5	1	0.5	-	1	0.5	0.5	0.5	2	0.5	2	-
SHP1604	Diseased	2016	Lung	1	0.5	<0.5	<0.5	2	1	0.5	0.5	0.5	-	1	2	<0.5	0.5	4	<0.5	4	-
SHP1605	Diseased	2016	Lung	2	0.5	<0.5	<0.5	1	1	0.5	0.5	0.5	-	<0.5	0.5	<0.5	0.5	1	<0.5	4	-
SHP1606	Diseased	2016	Lung	8	0.5	<0.5	<0.5	2	4	0.5	64	1	-	2	4	<0.5	4	64	<0.5	16	-
SHP1703	Diseased	2017	Brain	1	0.5	<0.5	<0.5	1	1	0.5	0.5	0.5	-	<0.5	2	0.5	2	4	<0.5	16	-
SHP1704	Diseased	2017	Lung	2	0.5	<0.5	<0.5	1	1	0.5	1	0.5	-	0.5	2	0.5	2	4	<0.5	4	-
SHP1705	Diseased	2017	Lung	2	0.5	<0.5	<0.5	2	1	0.5	0.5	0.5	-	0.5	1	<0.5	2	1	<0.5	16	-
SHP1706	Diseased	2017	Lung	2	0.5	<0.5	<0.5	1	1	0.5	2	0.5	-	2	2	<0.5	2	1	<0.5	8	-
SHP1707	Diseased	2017	Lung	1	0.5	<0.5	<0.5	1	1	0.5	0.5	0.5	-	1	2	0.5	2	2	<0.5	4	-
SHP1801	Diseased	2018	Trachea	0.5	0.5	<0.5	<0.5	2	1	0.5	0.5	0.5	-	0.5	2	0.5	2	1	<0.5	8	-
SHP1802	Diseased	2018	Trachea	2	0.5	<0.5	<0.5	2	1	0.5	1	0.5	-	1	1	0.5	0.5	2	<0.5	2	-
SHP1803	Diseased	2018	Joint fluid	2	<0.5	<0.5	<0.5	2	4	<0.5	<0.5	<0.5	-	0.5	<0.5	<0.5	8	4	0.5	4	-
SHP1804	Diseased	2018	Lung	2	<0.5	<0.5	<0.5	2	2	<0.5	1	<0.5	-	0.5	1	<0.5	8	4	<0.5	8	-
SHP1805	Diseased	2018	Lung	2	0.5	<0.5	<0.5	1	1	0.5	1	0.5	-	2	4	0.5	2	1	0.5	16	-
SHP1806	Diseased	2018	Lung	1	<0.5	<0.5	<0.5	4	1	<0.5	2	<0.5	-	1	2	<0.5	8	4	<0.5	16	-
SHP1807	Diseased	2018	Trachea	2	<0.5	<0.5	<0.5	2	4	<0.5	<0.5	<0.5	-	2	<0.5	<0.5	8	2	<0.5	8	-
WHP1601	Diseased	2016	Trachea	0.5	0.5	<0.5	<0.5	2	1	0.5	0.5	0.5	-	0.5	1	0.5	0.5	1	<0.5	2	-
WHP1602	Diseased	2016	Trachea	1	0.5	<0.5	<0.5	0.5	1	0.5	2	0.5	-	1	1	0.5	0.5	4	<0.5	2	-
WHP1603	Diseased	2016	Lung	2	0.5	<0.5	<0.5	0.5	2	0.5	0.5	0.5	-	1	1	0.5	0.5	1	<0.5	2	-
WHP1604	Diseased	2016	Joint fluid	2	0.5	<0.5	<0.5	2	4	0.5	2	1	-	2	4	16	4	4	<0.5	16	-
WHP1701	Diseased	2017	Joint fluid	1	0.5	<0.5	<0.5	0.5	1	0.5	2	0.5	-	1	2	0.5	0.5	4	<0.5	2	-
WHP1702	Diseased	2017	Lung	2	0.5	<0.5	<0.5	0.5	2	0.5	1	0.5	-	1	1	0.5	0.5	1	<0.5	2	-
WHP1703	Diseased	2017	Joint fluid	16	2	<0.5	<0.5	0.5	2	4	64	2	-	0.5	1	16	8	64	<0.5	8	-
WHP1704	Diseased	2017	Lung	2	<0.5	<0.5	<0.5	2	4	<0.5	1	<0.5	-	2	2	<0.5	8	8	<0.5	8	-
WHP1801	Diseased	2018	Lung	2	<0.5	<0.5	<0.5	1	2	<0.5	<0.5	<0.5	-	1	1	<0.5	8	1	<0.5	8	-
WHP1802	Diseased	2018	Trachea	2	0.5	<0.5	<0.5	1	1	0.5	1	0.5	-	2	2	0.5	2	1	<0.5	16	-
WHP1803	Diseased	2018	Trachea	2	0.5	<0.5	<0.5	2	1	0.5	1	0.5	-	1	1	0.5	2	1	<0.5	16	-
WHP1804	Diseased	2018	Lung	4	0.5	<0.5	<0.5	1	2	1	2	0.5	-	2	4	2	8	8	<0.5	8	-
WHP1805	Diseased	2018	Lung	4	0.5	<0.5	<0.5	1	2	0.5	64	2	-	2	32	0.5	4	8	<0.5	8	-
WHP1807	Diseased	2018	Lung	0.5	0.5	<0.5	<0.5	1	0.5	1	0.5	0.5	-	2	2	2	0.5	4	<0.5	1	-
XHP1601	Diseased	2016	Joint fluid	0.5	0.5	<0.5	<0.5	1	1	0.5	1	<0.5	-	<0.5	0.5	0.5	0.5	4	<0.5	4	-
XHP1602	Diseased	2016	Joint fluid	2	0.5	<0.5	<0.5	1	2	0.5	64	2	-	2	2	0.5	4	4	<0.5	8	-
XHP1701	Diseased	2017	Lung	1	0.5	<0.5	<0.5	0.5	1	0.5	2	0.5	-	1	2	0.5	0.5	8	<0.5	2	-
XHP1702	Diseased	2017	Lung	2	0.5	<0.5	<0.5	0.5	2	2	0.5	<0.5	-	1	1	0.5	2	1	<0.5	2	-
XHP1703	Diseased	2017	Lung	2	0.5	<0.5	<0.5	2	4	0.5	2	1	-	2	4	16	4	4	<0.5	16	-
XHP1705	Diseased	2017	Joint fluid	1	0.5	<0.5	<0.5	0.5	1	0.5	2	0.5	-	1	2	0.5	1	4	<0.5	2	-
XHP1801	Diseased	2018	Joint fluid	2	0.5	<0.5	<0.5	0.5	2	0.5	2	0.5	-	1	1	0.5	0.5	1	<0.5	2	-
XHP1802	Diseased	2018	Joint fluid	2	0.5	<0.5	<0.5	1	2	0.5	64	2	-	1	2	0.5	4	4	<0.5	8	-
XHP1803	Diseased	2018	Lung	2	0.5	<0.5	<0.5	2	2	0.5	2	0.5	-	<0.5	0.5	0.5	0.5	1	<0.5	4	-
XHP1804	Diseased	2018	Lung	2	0.5	<0.5	<0.5	1	1	0.5	1	0.5	-	1	0.5	0.5	0.5	2	<0.5	2	-
XHP1805	Diseased	2018	Spleen	1	0.5	<0.5	<0.5	2	1	0.5	0.5	0.5	-	1	2	<0.5	0.5	4	<0.5	4	-
XHP1806	Diseased	2018	Trachea	2	0.5	<0.5	<0.5	1	1	0.5	2	0.5	-	<0.5	0.5	<0.5	0.5	1	<0.5	4	-
XHP1807	Diseased	2018	Spleen	4	0.5	<0.5	<0.5	1	2	0.5	2	1	-	2	32	16	4	8	0.5	8	-
XHP1808	Diseased	2018	Lung	1	<0.5	<0.5	<0.5	4	1	<0.5	2	<0.5	-	1	2	<0.5	8	4	<0.5	16	-
YHP1601	Diseased	2016	Lung	4	<0.5	<0.5	<0.5	2	2	4	2	1	-	2	2	<0.5	8	8	<0.5	16	-
YHP1602	Diseased	2016	Lung	2	0.5	<0.5	<0.5	1	1	0.5	1	<0.5	-	1	2	0.5	2	1	<0.5	16	-
YHP1603	Diseased	2016	Lymphaden	2	0.5	<0.5	<0.5	1	1	0.5	2	0.5	-	2	2	<0.5	2	1	<0.5	8	-
YHP1604	Diseased	2016	Trachea	1	0.5	<0.5	<0.5	1	1	0.5	0.5	0.5	-	1	2	0.5	2	2	<0.5	4	-
YHP1605	Diseased	2016	Lung	0.5	0.5	<0.5	<0.5	2	1	0.5	0.5	0.5	-	0.5	2	0.5	2	1	<0.5	8	-
YHP1606	Diseased	2016	Lung	2	0.5	<0.5	<0.5	2	1	0.5	1	0.5	-	1	1	0.5	0.5	2	<0.5	2	-
YHP1608	Diseased	2016	Lung	2	0.5	<0.5	<0.5	1	1	0.5	1	0.5	-	0.5	2	0.5	2	4	<0.5	8	-
YHP1609	Diseased	2016	Lung	2	0.5	<0.5	<0.5	2	1	0.5	0.5	0.5	-	0.5	1	<0.5	2	1	<0.5	16	-
YHP1612	Diseased	2016	Trachea	4	0.5	<0.5	<0.5	1	2	1	2	0.5	-	2	2	2	8	8	<0.5	8	-
YHP1613	Diseased	2016	Trachea	4	0.5	<0.5	<0.5	1	2	0.5	64	2	-	2	32	0.5	4	8	<0.5	8	-
YHP1701	Diseased	2017	Trachea	2	0.5	<0.5	<0.5	2	2	0.5	0.5	0.5	-	<0.5	0.5	0.5	0.5	1	<0.5	4	-
YHP1702	Diseased	2017	Trachea	2	0.5	<0.5	<0.5	1	1	0.5	1	0.5	-	1	0.5	0.5	0.5	2	<0.5	2	-
YHP1703	Diseased	2017	Trachea	2	0.5	<0.5	<0.5	2	1	0.5	4	0.5	-	2	2	0.5	2	1	<0.5	8	-
YHP1705	Diseased	2017	Lung	0.5	0.5	<0.5	<0.5	4	8	0.5	0.5	0.5	-	0.5	1	0.5	0.5	64	<0.5	2	-
YHP1706	Diseased	2017	Joint fluid	4	0.5	<0.5	<0.5	1	2	4	2	1	-	2	2	<0.5	8	8	<0.5	16	-
YHP1707	Diseased	2017	Lung	2	0.5	<0.5	<0.5	2	2	0.5	1	0.5	-	1	0.5	0.5	0.5	1	<0.5	8	-
YHP1708	Diseased	2017	Lung	2	0.5	<0.5	<0.5	1	2	0.5	2	0.5	-	<0.5	2	<0.5	0.5	4	<0.5	4	-
YHP1709	Diseased	2017	Spleen	0.5	0.5	<0.5	<0.5	2	1	0.5	0.5	0.5	-	0.5	1	0.5	0.5	1	<0.5	2	-
YHP1710	Diseased	2017	Joint fluid	1	0.5	<0.5	<0.5	0.5	1	0.5	2	0.5	-	1	1	0.5	0.5	4	<0.5	2	-
YHP1711	Diseased	2017	Lung	2	0.5	<0.5	<0.5	0.5	2	0.5	0.5	0.5	-	1	1	0.5	0.5	1	<0.5	2	-
YHP1712	Diseased	2017	Lung	2	0.5	<0.5	<0.5	2	4	0.5	2	1	-	2	4	0.5	4	4	<0.5	16	-
YHP1713	Diseased	2017	Lung	0.5	0.5	<0.5	<0.5	2	1	0.5	0.5	0.5	-	0.5	1	0.5	0.5	1	<0.5	2	-
YHP1714	Diseased	2017	Lung	1	0.5	<0.5	<0.5	1	1	0.5	0.5	0.5	-	1	2	0.5	2	2	<0.5	4	-
YHP1715	Diseased	2017	Spleen	0.5	0.5	<0.5	<0.5	2	1	0.5	2	0.5	-	<0.5	2	0.5	2	1	<0.5	8	-
YHP1716	Diseased	2017	Lung	8	0.5	<0.5	<0.5	1	4	0.5	64	1	-	2	4	0.5	4	64	<0.5	16	-
YHP1717	Diseased	2017	Lung	2	0.5	<0.5	<0.5	2	1	0.5	0.5	0.5	-	0.5	1	<0.5	2	1	<0.5	16	-
YHP1801	Diseased	2018	Spleen	64	16	<0.5	<0.5	128	32	0.5	32	2	-	8	8	0.5	4	512	<0.5	32	-
YHP1802	Diseased	2018	Lung	2	2	<0.5	<0.5	1	2	0.5	2	0.5	-	0.5	2	0.5	4	2	<0.5	8	-
YHP1803	Diseased	2018	Lung	2	2	<0.5	<0.5	1	2	0.5	0.5	0.5	-	<0.5	2	0.5	2	2	<0.5	8	-
YHP1804	Diseased	2018	Lung	2	1	<0.5	<0.5	1	2	0.5	1	0.5	-	0.5	2	0.5	4	2	<0.5	4	-
YHP1805	Diseased	2018	Joint fluid	4	<0.5	<0.5	<0.5	2	2	4	2	1	-	2	16	<0.5	8	8	<0.5	16	-
YHP1806	Diseased	2018	Joint fluid	16	8	<0.5	<0.5	1	4	2	64	0.5	-	2	8	16	4	64	<0.5	64	-
YHP1807	Diseased	2018	Joint fluid	1	0.5	<0.5	<0.5	0.5	1	0.5	0.5	0.5	-	1	1	0.5	0.5	4	<0.5	2	-
YHP1808	Diseased	2018	Lung	2	0.5	<0.5	<0.5	0.5	2	0.5	2	0.5	-	1	1	0.5	4	8	<0.5	2	-
YHP1809	Diseased	2018	Lung	0.5	2	<0.5	<0.5	1	1	0.5	1	0.5	-	1	1	0.5	0.5	2	<0.5	2	-
YHP1810	Diseased	2018	Lung	0.5	2	<0.5	<0.5	1	1	0.5	1	0.5	-	1	0.5	0.5	0.5	1	<0.5	2	-
YHP1813	Diseased	2018	Lung	16	8	<0.5	<0.5	1	4	2	64	0.5	-	2	8	16	4	4	<0.5	64	-
YHP1814	Diseased	2018	Lung	16	2	<0.5	<0.5	0.5	2	2	64	2	-	0.5	1	0.5	8	8	<0.5	8	-
YHP1815	Diseased	2018	Lung	16	2	<0.5	<0.5	1	2	2	64	2	-	0.5	1	0.5	8	4	0.5	8	-
YHP1816	Diseased	2018	Joint fluid	4	<0.5	<0.5	<0.5	2	2	4	2	1	-	2	16	<0.5	8	8	<0.5	16	-
YHP1817	Diseased	2018	Lung	2	0.5	<0.5	<0.5	1	1	0.5	2	0.5	-	2	2	<0.5	2	4	<0.5	8	-
YHP1818	Diseased	2018	Lung	2	0.5	<0.5	<0.5	1	2	0.5	64	2	-	1	2	0.5	4	4	<0.5	8	-
YHP1819	Diseased	2018	Joint fluid	2	0.5	<0.5	<0.5	2	1	0.5	0.5	0.5	-	0.5	1	<0.5	2	1	<0.5	16	-
YHP1820	Diseased	2018	Lung	64	16	<0.5	<0.5	128	32	0.5	32	2	-	8	8	0.5	4	512	<0.5	32	-
YHP1821	Diseased	2018	Joint fluid	2	0.5	<0.5	<0.5	1	1	0.5	2	0.5	-	2	2	<0.5	2	1	<0.5	8	-
YHP1822	Diseased	2018	Trachea	1	0.5	<0.5	<0.5	1	1	0.5	2	0.5	-	1	2	0.5	2	2	<0.5	4	-
YHP1823	Diseased	2018	Trachea	0.5	0.5	<0.5	<0.5	2	1	0.5	0.5	0.5	-	0.5	2	0.5	2	1	<0.5	8	-
YHP1824	Diseased	2018	Lung	2	0.5	<0.5	<0.5	2	1	0.5	1	0.5	-	1	1	0.5	0.5	2	<0.5	2	-
YHP1825	Diseased	2018	Lung	64	16	<0.5	<0.5	128	32	0.5	64	2	-	8	8	0.5	4	256	<0.5	32	-
YHP1826	Diseased	2018	Lung	2	0.5	<0.5	<0.5	1	1	0.5	1	0.5	-	0.5	2	0.5	2	4	<0.5	4	-
16SD2A1	Healthy	2016	Nose	-	0.25/0.12	0.03	-	-	-	4	-	2	4	0.12	-	0.25	-	-	-	-	2
H16SD1TZ2	Healthy	2016	Nose	-	1/0.5	1	-	-	-	2	-	0.25	0.5	0.25	-	0.5	-	-	-	-	2
H16SD1AY1	Healthy	2016	Nose	-	0.5/0.25	0.25	-	-	-	32	-	8	16	1	-	0.5	-	-	-	-	2
H16SD1BY1	Healthy	2016	Nose	-	0.5/0.25	2	-	-	-	32	-	16	32	1	-	0.25	-	-	-	-	1
H16SD2AY1	Healthy	2016	Nose	-	0.25/0.12	0.03	-	-	-	4	-	2	4	0.12	-	0.25	-	-	-	-	2
H16SD2BY1	Healthy	2016	Nose	-	1/0.5	<0.015	-	-	-	0.5	-	0.5	0.125	2	-	0.25	-	-	-	-	2
H17SD1AY2	Healthy	2017	Nose	-	0.5/0.25	0.06	-	-	-	32	-	1	8	1	-	0.5	-	-	-	-	2
H17SD1BY21	Healthy	2017	Nose	-	0.5/0.25	0.06	-	-	-	32	-	1	8	0.5	-	0.5	-	-	-	-	4
H17SD1BY23	Healthy	2017	Nose	-	1/0.5	0.03	-	-	-	64	-	1	4	0.5	-	0.5	-	-	-	-	4
H17SD1BY27	Healthy	2017	Nose	-	2/1	0.06	-	-	-	64	-	8	32	1	-	0.5	-	-	-	-	2
H17SD1BY32	Healthy	2017	Nose	-	0.5/0.25	0.06	-	-	-	32	-	1	8	1	-	0.5	-	-	-	-	2
H17SD2BY8-2	Healthy	2017	Nose	-	<0.06/0.03	<0.015	-	-	-	8	-	0.12	0.25	0.06	-	0.5	-	-	-	-	2
H17SD2BY21-1	Healthy	2017	Nose	-	<0.06/0.03	<0.015	-	-	-	8	-	<0.06	<0.12	0.03	-	0.25	-	-	-	-	2
H17CQ2BY1	Healthy	2017	Nose	-	<0.06/0.03	<0.015	-	-	-	16	-	0.5	0.5	1	-	1	-	-	-	-	4
H17CQ2BY30-1	Healthy	2017	Nose	-	0.25/0.12	<0.015	-	-	-	8	-	0.25	0.25	0.5	-	0.25	-	-	-	-	2
H17CQ2BY31	Healthy	2017	Nose	-	<0.06/0.03	<0.015	-	-	-	64	-	<0.25	<0.5	2	-	0.5	-	-	-	-	8
H17CQ2BY33	Healthy	2017	Nose	-	<0.06/0.03	<0.015	-	-	-	16	-	0.25	0.5	0.5	-	0.25	-	-	-	-	4
H17CQ2BY41	Healthy	2017	Nose	-	<0.06/0.03	<0.015	-	-	-	1	-	0.5	1	0.5	-	0.5	-	-	-	-	1
H17CQ2BY45-2	Healthy	2017	Nose	-	<0.06/0.03	<0.015	-	-	-	16	-	0.12	0.5	0.5	-	0.5	-	-	-	-	4
H17CQ2BY84	Healthy	2017	Nose	-	0.12/0.06	0.03	-	-	-	16	-	0.12	0.5	0.5	-	0.5	-	-	-	-	4
H17CQ2BY88-1	Healthy	2017	Nose	-	0.12/0.06	<0.015	-	-	-	64	-	0.12	0.5	0.5	-	0.5	-	-	-	-	8
16SD1T5	Healthy	2016	Nose	-	0.25/0.12	0.06	-	-	-	0.5	-	4	16	0.06	-	0.25	-	-	-	-	1
17SD1B8	Healthy	2017	Nose	-	0.5/0.25	0.06	-	-	-	32	-	1	8	1	-	0.5	-	-	-	-	2
17SD1C1-1	Healthy	2017	Nose	-	1/0.5	0.03	-	-	-	32	-	1	4	0.5	-	0.5	-	-	-	-	1
17SD1C2	Healthy	2017	Nose	-	0.25/0.12	0.03	-	-	-	32	-	1	8	0.5	-	0.5	-	-	-	-	2
16SH1B29-1	Healthy	2016	Nose	-	<0.06/0.03	<0.015	-	-	-	1	-	1	1	1	-	16	-	-	-	-	2
16SH1T26-3	Healthy	2016	Nose	-	0.25/0.12	<0.015	-	-	-	1	-	0.5	1	1	-	16	-	-	-	-	1
zp53	Healthy	2016	Nose	-	0.5/0.25	0.5	-	-	-	32	-	8	32	2	-	0.5	-	-	-	-	4
zp59	Healthy	2016	Nose	-	0.5/0.25	0.5	-	-	-	32	-	8	32	2	-	0.5	-	-	-	-	2
zp11	Healthy	2016	Nose	-	<0.06/0.03	0.25	-	-	-	1	-	0.25	0.25	0.06	-	0.5	-	-	-	-	1
peng51	Healthy	2016	Nose	-	<0.06/0.03	0.06	-	-	-	0.5	-	8	16	0.25	-	0.12	-	-	-	-	1
zp37	Healthy	2016	Nose	-	<0.06/0.03	0.5	-	-	-	1	-	0.25	0.5	0.06	-	0.25	-	-	-	-	1
zp8	Healthy	2016	Nose	-	0.25/0.12	0.5	-	-	-	1	-	0.25	0.5	0.06	-	0.25	-	-	-	-	1
zp52	Healthy	2017	Nose	-	0.5/0.25	<0.015	-	-	-	64	-	1	8	1	-	0.5	-	-	-	-	4
zp61	Healthy	2017	Nose	-	0.5/0.25	0.06	-	-	-	32	-	2	8	1	-	0.5	-	-	-	-	2
zp14	Healthy	2017	Nose	-	0.25/0.12	<0.015	-	-	-	1	-	2	16	1	-	0.25	-	-	-	-	1
zp60	Healthy	2017	Nose	-	0.5/0.25	0.03	-	-	-	8	-	0.5	1	<0.015	-	0.5	-	-	-	-	2
zp17	Healthy	2017	Nose	-	0.5/0.25	0.25	-	-	-	128	-	0.25	2	0.25	-	1	-	-	-	-	2
zp20	Healthy	2017	Nose	-	0.5/0.25	0.06	-	-	-	128	-	0.25	2	0.06	-	1	-	-	-	-	1
zp23	Healthy	2017	Nose	-	<0.06/0.03	<0.015	-	-	-	64	-	0.5	1	0.06	-	0.5	-	-	-	-	16
Z88	Healthy	2017	Nose	-	2/1	1	-	-	-	16	-	1	2	<0.015	-	0.5	-	-	-	-	16
zp56	Healthy	2017	Nose	-	0.06/0.03	<0.015	-	-	-	8	-	2	8	0.06	-	0.25	-	-	-	-	2
zp9	Healthy	2017	Nose	-	<0.06/0.03	<0.015	-	-	-	128	-	0.25	1	<0.015	-	0.5	-	-	-	-	1
zp55	Healthy	2017	Nose	-	<0.06/0.03	<0.015	-	-	-	64	-	0.25	1	<0.015	-	0.5	-	-	-	-	1
zp48	Healthy	2017	Nose	-	<0.06/0.03	<0.015	-	-	-	1	-	1	2	0.12	-	0.5	-	-	-	-	1
zp45	Healthy	2017	Nose	-	2/1	1	-	-	-	2	-	0.5	1	<0.015	-	0.5	-	-	-	-	2
zp16	Healthy	2017	Nose	-	<0.06/0.03	<0.015	-	-	-	128	-	<0.25	<0.5	<0.015	-	0.5	-	-	-	-	1
zp44	Healthy	2017	Nose	-	0.25/0.12	<0.015	-	-	-	64	-	0.5	2	<0.015	-	0.5	-	-	-	-	1
zp7	Healthy	2017	Nose	-	0.12/0.06	<0.015	-	-	-	128	-	0.5	1	2	-	0.5	-	-	-	-	16
zp21	Healthy	2017	Nose	-	2/1	0.03	-	-	-	1	-	4	32	0.03	-	0.5	-	-	-	-	1
zp43	Healthy	2017	Nose	-	0.12/0.06	<0.015	-	-	-	64	-	1	1	4	-	0.5	-	-	-	-	16
SP93	Healthy	2017	Nose	-	0.12/0.06	<0.015	-	-	-	64	-	1	2	2	-	0.5	-	-	-	-	8
zp15	Healthy	2017	Nose	-	1/0.5	0.06	-	-	-	1	-	4	32	<0.015	-	0.5	-	-	-	-	1
zp4	Healthy	2017	Nose	-	0.5/0.25	0.5	-	-	-	64	-	2	2	8	-	0.5	-	-	-	-	16
zp2	Healthy	2017	Nose	-	0.5/0.25	<0.015	-	-	-	64	-	4	32	<0.015	-	0.5	-	-	-	-	4
zp22	Healthy	2017	Nose	-	0.12/0.06	0.06	-	-	-	8	-	0.5	4	0.25	-	0.25	-	-	-	-	4
zp96	Healthy	2017	Nose	-	2/1	0.12	-	-	-	2	-	4	32	0.06	-	0.5	-	-	-	-	1
zp34	Healthy	2017	Nose	-	<0.06/0.03	<0.015	-	-	-	128	-	<0.25	0.5	2	-	0.5	-	-	-	-	32
zp46	Healthy	2017	Nose	-	0.25/0.12	<0.015	-	-	-	32	-	0.25	0.5	0.5	-	0.5	-	-	-	-	8
zp36	Healthy	2017	Nose	-	0.12/0.06	<0.015	-	-	-	128	-	0.12	1	2	-	0.25	-	-	-	-	16
zp24	Healthy	2017	Nose	-	0.12/0.06	<0.015	-	-	-	128	-	0.12	1	0.5	-	0.5	-	-	-	-	16
Z91	Healthy	2017	Nose	-	0.5/0.25	0.12	-	-	-	32	-	2	32	0.12	-	0.5	-	-	-	-	2
zp47	Healthy	2017	Nose	-	<0.06/0.03	<0.015	-	-	-	1	-	0.25	1	1	-	0.5	-	-	-	-	1
Z86	Healthy	2017	Nose	-	2/1	0.06	-	-	-	1	-	4	32	0.06	-	0.5	-	-	-	-	1
zp13	Healthy	2017	Nose	-	0.5/0.25	<0.015	-	-	-	2	-	0.5	1	2	-	1	-	-	-	-	2
SP92	Healthy	2017	Nose	-	0.5/0.25	<0.015	-	-	-	2	-	0.5	2	8	-	1	-	-	-	-	4
SP94	Healthy	2017	Nose	-	<0.06/0.03	<0.015	-	-	-	8	-	0.25	8	0.12	-	0.5	-	-	-	-	8
Z92	Healthy	2017	Nose	-	0.12/0.06	<0.015	-	-	-	16	-	1	16	0.12	-	0.25	-	-	-	-	4
zp42	Healthy	2017	Nose	-	0.12/0.06	0.03	-	-	-	2	-	0.5	1	0.03	-	0.5	-	-	-	-	2
zp54	Healthy	2017	Nose	-	<0.06/0.03	<0.015	-	-	-	128	-	0.5	0.5	1	-	0.25	-	-	-	-	32
zp3	Healthy	2017	Nose	-	4/2	0.06	-	-	-	64	-	1	16	0.06	-	0.5	-	-	-	-	1
SP95	Healthy	2017	Nose	-	4/2	0.12	-	-	-	64	-	0.5	16	0.25	-	0.5	-	-	-	-	1
zp39	Healthy	2017	Nose	-	0.12/0.06	<0.015	-	-	-	128	-	0.12	0.5	4	-	0.5	-	-	-	-	16
zp6	Healthy	2017	Nose	-	<0.06/0.03	<0.015	-	-	-	4	-	2	16	0.06	-	0.5	-	-	-	-	1
zp38	Healthy	2017	Nose	-	0.25/0.12	0.03	-	-	-	128	-	0.25	8	2	-	32	-	-	-	-	16
zp27	Healthy	2016	Nose	-	1/0.5	0.25	-	-	-	1	-	8	16	<0.008	-	0.25	-	-	-	-	2
SP91	Healthy	2016	Nose	-	0.25/0.12	0.25	-	-	-	1	-	8	16	<0.008	-	0.25	-	-	-	-	2
Z85	Healthy	2016	Nose	-	0.5/0.25	0.25	-	-	-	1	-	8	16	<0.008	-	0.5	-	-	-	-	2
Z94	Healthy	2016	Nose	-	0.25/0.12	0.25	-	-	-	1	-	8	16	<0.008	-	0.25	-	-	-	-	2
zp26	Healthy	2016	Nose	-	0.25/0.12	2	-	-	-	1	-	16	32	<0.008	-	0.25	-	-	-	-	2
zp63	Healthy	2016	Nose	-	0.5/0.25	0.06	-	-	-	0.25	-	8	16	1	-	0.25	-	-	-	-	1
zp62	Healthy	2016	Nose	-	0.25/0.12	0.06	-	-	-	0.12	-	2	8	0.12	-	0.25	-	-	-	-	1
zp29	Healthy	2016	Nose	-	<0.06/0.03	<0.015	-	-	-	4	-	4	16	<0.015	-	16	-	-	-	-	2
Z90	Healthy	2017	Nose	-	1/0.5	<0.015	-	-	-	2	-	2	16	1	-	16	-	-	-	-	2
zp57	Healthy	2017	Nose	-	0.25/0.12	0.06	-	-	-	4	-	2	8	1	-	16	-	-	-	-	2
zp58	Healthy	2017	Nose	-	0.25/0.12	0.25	-	-	-	4	-	2	16	1	-	16	-	-	-	-	1
zp10	Healthy	2017	Nose	-	<0.06/0.03	<0.015	-	-	-	1	-	2	16	1	-	16	-	-	-	-	1
Z89	Healthy	2017	Nose	-	0.25/0.12	0.06	-	-	-	4	-	2	8	1	-	16	-	-	-	-	1
zp28	Healthy	2016	Nose	-	0.5/0.25	0.5	-	-	-	>32	-	8	16	0.015	-	1	-	-	-	-	2
zp41	Healthy	2017	Nose	-	0.12/0.06	0.12	-	-	-	0.25	-	0.25	0.5	0.03	-	0.25	-	-	-	-	0.25
zp33	Healthy	2017	Nose	-	0.12/0.06	<0.015	-	-	-	128	-	0.25	0.5	2	-	0.5	-	-	-	-	128
zp5	Healthy	2017	Nose	-	<0.06/0.03	<0.015	-	-	-	<0.12	-	<0.06	<0.12	<0.015	-	0.12	-	-	-	-	<0.12
zp31	Healthy	2017	Nose	-	<0.06/0.03	<0.015	-	-	-	32	-	0.12	0.12	0.25	-	0.5	-	-	-	-	32
zp40	Healthy	2017	Nose	-	0.5/0.25	<0.015	-	-	-	4	-	0.25	0.5	4	-	0.5	-	-	-	-	2
SP90	Healthy	2017	Nose	-	2/1	<0.015	-	-	-	16	-	0.25	0.25	8	-	0.5	-	-	-	-	16
zp30	Healthy	2017	Nose	-	0.12/0.06	<0.015	-	-	-	1	-	1	8	0.12	-	0.25	-	-	-	-	1
Z87	Healthy	2017	Nose	-	0.12/0.06	<0.015	-	-	-	1	-	1	8	0.12	-	0.25	-	-	-	-	1
zp12	Healthy	2017	Nose	-	1/0.5	0.03	-	-	-	0.5	-	4	32	1	-	0.5	-	-	-	-	0.5
zp25	Healthy	2017	Nose	-	0.25/0.12	<0.015	-	-	-	1	-	4	16	0.5	-	0.25	-	-	-	-	1
Z93	Healthy	2017	Nose	-	<0.06/0.03	<0.015	-	-	-	1	-	4	32	0.5	-	0.5	-	-	-	-	1
zp35	Healthy	2017	Nose	-	0.25/0.12	0.25	-	-	-	32	-	8	32	<0.015	-	0.25	-	-	-	-	2
zp19	Healthy	2017	Nose	-	2/1	0.12	-	-	-	1	-	8	32	0.06	-	0.5	-	-	-	-	1
HPS2	Diseased	<2016	Lung	-	-	<0.25	-	-	-	0.5	-	-	16	1	-	<0.25	-	-	-	8	1
HPS3	Diseased	<2016	Lung	-	-	0.25	-	-	-	2	-	-	0.25	1	-	0.25	-	-	-	32	2
HPS7	Diseased	<2016	Lung	-	-	<0.25	-	-	-	<0.25	-	-	0.5	<0.25	-	<0.25	-	-	-	2	1
H10	Diseased	<2016	Lung	-	-	<0.25	-	-	-	<0.25	-	-	<0.25	<0.25	-	<0.25	-	-	-	2	<0.25
HPS21	Diseased	<2016	Lung	-	-	<0.25	-	-	-	0.5	-	-	16	<0.25	-	<0.25	-	-	-	4	1
HPS22	Diseased	<2016	Lung	-	-	<0.25	-	-	-	<0.25	-	-	16	<0.25	-	<0.25	-	-	-	4	0.5
HPS23	Diseased	<2016	Lung	-	-	<0.25	-	-	-	<0.25	-	-	<0.25	<0.25	-	<0.25	-	-	-	0.5	<0.25
HPS24	Diseased	<2016	Lung	-	-	<0.25	-	-	-	<0.25	-	-	<0.25	<0.25	-	<0.25	-	-	-	0.5	<0.25
HPS25	Diseased	<2016	Lung	-	-	<0.25	-	-	-	<0.25	-	-	<0.25	<0.25	-	<0.25	-	-	-	<0.25	<0.25
HPS31	Diseased	<2016	Lung	-	-	<0.25	-	-	-	0.5	-	-	16	0.5	-	8	-	-	-	4	0.5
HPS34	Diseased	<2016	Lung	-	-	<0.25	-	-	-	0.5	-	-	16	<0.25	-	<0.25	-	-	-	0.5	0.5
HPS36	Diseased	<2016	Lung	-	-	<0.25	-	-	-	<0.25	-	-	4	<0.25	-	<0.25	-	-	-	1	<0.25
HPS37	Diseased	<2016	Lung	-	-	<0.25	-	-	-	<0.25	-	-	<0.25	<0.25	-	<0.25	-	-	-	<0.25	<0.25
HPS38	Diseased	<2016	Lung	-	-	<0.25	-	-	-	<0.25	-	-	16	<0.25	-	<0.25	-	-	-	2	<0.25
HPS39	Diseased	<2016	Lung	-	-	<0.25	-	-	-	<0.25	-	-	16	2	-	<0.25	-	-	-	4	<0.25
HPS40	Diseased	<2016	Lung	-	-	<0.25	-	-	-	<0.25	-	-	2	4	-	0.5	-	-	-	4	<0.25
HPS41	Diseased	<2016	Lung	-	-	<0.25	-	-	-	<0.25	-	-	16	2	-	<0.25	-	-	-	4	<0.25
HPS42	Diseased	<2016	Lung	-	-	<0.25	-	-	-	<0.25	-	-	16	<0.25	-	<0.25	-	-	-	4	<0.25
HPS43	Diseased	<2016	Lung	-	-	<0.25	-	-	-	<0.25	-	-	<0.25	<0.25	-	<0.25	-	-	-	1	<0.25
HPS44	Diseased	<2016	Lung	-	-	<0.25	-	-	-	32	-	-	16	<0.25	-	0.5	-	-	-	64	64
HPS46	Diseased	<2016	Lung	-	-	<0.25	-	-	-	0.5	-	-	16	<0.25	-	<0.25	-	-	-	4	1
HPS47	Diseased	<2016	Lung	-	-	<0.25	-	-	-	<0.25	-	-	2	<0.25	-	<0.25	-	-	-	<0.25	<0.25
HPS49	Diseased	<2016	Lung	-	-	<0.25	-	-	-	0.5	-	-	16	0.5	-	8	-	-	-	4	0.5
HPS51	Diseased	<2016	Lung	-	-	<0.25	-	-	-	1	-	-	16	2	-	8	-	-	-	8	0.5
HPS68	Diseased	<2016	Lung	-	-	<0.25	-	-	-	32	-	-	16	1	-	8	-	-	-	32	64
HPS69	Diseased	<2016	Lung	-	-	<0.25	-	-	-	16	-	-	16	<0.25	-	16	-	-	-	4	1
HPS70	Diseased	<2016	Lung	-	-	<0.25	-	-	-	32	-	-	16	2	-	16	-	-	-	>32	2
HPS71	Diseased	<2016	Lung	-	-	<0.25	-	-	-	2	-	-	0.5	<0.25	-	8	-	-	-	8	1
HPS73	Diseased	<2016	Lung	-	-	<0.25	-	-	-	<0.25	-	-	0.5	2	-	<0.25	-	-	-	4	<0.25
AMX: Amoxicillin; AMC: Amoxicillin-clavulanic acid; EFT: Ceftiofur; CQN: Cefquinome; GEN: Gentamicin; AMI: Amikacin; TIL: Tilmicosin; OTC: Oxytetracycline; DOX: Doxycycline; TET: Tetracycline; ENR: Enrofloxacin; LCM: Lincomycin; FFC: Florfenicol; TIA: Tiamulin; SMM: Sulfamonomethoxine; COL: Colistin; TYL: Tylosin; ERY: Erythromycin
- not tested
