# Supplementary material for: Genomic insight into the diversity of Glaesserella parasuis isolates from 19 countries
Source: mSphere. 2024 Aug 28;9(9):e00231-24. doi: 10.1128/msphere.00231-24 (PMC11423579; doi:10.1128/msphere.00231-24)
Supplement: Table S6 — Description of 422 G. parasuis samples collected from NCBI and ENA. [file msphere.00231-24-s0008.xlsx]

## Sheet: Sheet1
Table S6 Description of 422 G. parasuis collected from NCBI and ENA
Isolate ID	Source	Collection date	Sampling site	Country	Accession
SH0165	Diseased	2001	Lung	China	GCA_000021885.1
29755	Diseased	1992	Lung	USA	GCA_003286935.1
ZJ0906	Unknown	Unknown	Unknown	China	GCA_000439395.1
Nagasaki	Diseased	1986	Blood	Japan	GCA_002777455.1
gx033	Diseased	Unknown	Lung	China	GCA_000478405.1
HPS10	Diseased	Unknown	Lung	USA	GCA_000688815.1
HPS11	Diseased	Unknown	Lung	USA	GCA_000688835.1
ST4-1	Diseased	2011	Lung	USA	GCA_000690655.1
ST4-2	Diseased	2012	Lung	USA	GCA_000690675.1
F9	Unknown	2006	Nose	Spain	GCA_000731865.1
SH03	Unknown	2013	Lung	China	GCA_000740985.1
KL0318	Unknown	2013	Lung	China	GCA_000742795.1
SC1401	Unknown	2014	Lung	China	GCA_001611775.1
Hp100/13	Diseased	2013	Lung	Brazil	GCA_001877015.1
H47	Diseased	2008	Brain	China	GCA_001938255.1
HPS4	Diseased	2009	Lung	China	GCA_001938285.1
16	Diseased	2009	Lung	China	GCA_001938295.1
H38	Diseased	2008	Lung	China	GCA_001938325.1
K3	Diseased	2009	Lung	China	GCA_001938335.1
HPS6	Diseased	2009	Lung	China	GCA_001938355.1
YT	Diseased	2008	Lung	China	GCA_001938365.1
H39	Diseased	2008	Lymphaden	China	GCA_001938405.1
CL120103	Unknown	2012	Multi-site	China	GCA_002055565.1
SH0104	Unknown	2016	Lung	China	GCA_003288155.1
HPS-1	Diseased	2017	Unknown	China	GCA_008330065.1
SCW0912	Unknown	2019	Unknown	China	GCA_009707445.1
H19	Diseased	2007	Heart	China	GCA_009796385.1
H100	Diseased	2011	Pleural effusion	China	GCA_009796335.1
H110	Diseased	2011	Ascites	China	GCA_009796365.1
H112	Diseased	2012	Liver	China	GCA_009796375.1
H115	Diseased	2012	Lung	China	GCA_009796425.1
H43	Diseased	2008	Brain	China	GCA_009796435.1
H45	Diseased	2008	Pericardial effusion	China	GCA_009796465.1
H49	Diseased	2008	Bodyfluid	China	GCA_009796475.1
H60	Diseased	2008	Spleen	China	GCA_009796485.1
H90	Diseased	2010	Spleen	China	GCA_009796525.1
H68	Diseased	2010	Spleen	China	GCA_009796535.1
H92	Diseased	2010	Lung	China	GCA_009796565.1
H27	Unknown	2008	Articulation	China	GCA_009796575.1
H299	Unknown	2016	Liver	China	GCA_009796585.1
H40	Diseased	Unknown	Lung	China	GCA_009796625.1
H313	Unknown	2016	Unknown	China	GCA_009796645.1
H160	Diseased	2013	pericardial effusion	China	GCA_009796655.1
H191	Unknown	2013	Larynx	China	GCA_009796675.1
H159	Diseased	2013	Lung	China	GCA_009796695.1
H222	Unknown	2014	Pericardial effusion	China	GCA_009796725.1
H46	Diseased	2008	Pericardial effusion	China	GCA_009796885.1
H106	Diseased	2011	Heart	China	GCA_009796895.1
H134	Diseased	2012	Articulation	China	GCA_009796905.1
H105	Diseased	2011	pericardial effusion	China	GCA_009796955.1
H25	Diseased	2008	Inguina	China	GCA_009796985.1
H61	Diseased	2008	Lung	China	GCA_009797005.1
H233	Unknown	2014	Lymphaden	China	GCA_009797015.1
H64	Diseased	2009	Heart	China	GCA_009797055.1
H52	Diseased	2008	Lung	China	GCA_009797065.1
H257	Unknown	2015	Heart	China	GCA_009797105.1
H80	Diseased	2010	Lung	China	GCA_009797125.1
H74	Diseased	2010	Liver	China	GCA_009797135.1
H78	Diseased	2010	Spleen	China	GCA_009797145.1
H259	Diseased	2015	Lung	China	GCA_009797165.1
H263	Diseased	2015	Heart	China	GCA_009797205.1
H87	Diseased	2010	Pleural effusion	China	GCA_009797225.1
H82	Diseased	2010	Heart	China	GCA_009797235.1
H285	Unknown	2015	Liver	China	GCA_009797245.1
H275	Unknown	2015	Heart	China	GCA_009797285.1
H292	Unknown	2015	Lung	China	GCA_009797295.1
H312	Unknown	2016	Spleen	China	GCA_009797325.1
H143	Unknown	2012	Brain	China	GCA_009797335.1
H33	Diseased	2008	Heart	China	GCA_009797355.1
H157	Diseased	2013	Lung	China	GCA_009797365.1
H164	Diseased	2013	Heart	China	GCA_009797405.1
H199	Unknown	2013	Lung	China	GCA_009797425.1
H178	Diseased	2013	Lung	China	GCA_009797435.1
H201	Diseased	2013	Heart	China	GCA_009797475.1
H190	Unknown	2013	Larynx	China	GCA_009797495.1
H140	Diseased	2012	pericardial effusion	China	GCA_009797525.1
H223	Unknown	2014	Heart	China	GCA_009797545.1
XJ1901	Unknown	2016	Lung	China	GCA_009827875.1
SN0403	Unknown	2015	Lung	China	GCA_009827935.1
CZ2501	Unknown	2016	Lung	China	GCA_009827955.1
MS1001	Unknown	2014	Lung	China	GCA_009827965.1
GZ20170512	Unknown	2017	Unknown	China	GCA_009831435.1
sHPS7	Unknown	2016	Tonsil	China	GCA_011044275.1
vHPS7	Unknown	2016	Unknown	China	GCA_011044295.1
aHPS7	Unknown	2017	Unknown	China	GCA_011044315.1
YHP170504	Unknown	2017	Unknown	China	GCA_013285285.1
HPS412	Unknown	2017	Lung	China	GCA_013373555.1
LHDR_HPS_1_2	Diseased	2020	Lung	China	GCA_015832095.1
1433	Unknown	2020	Abdominal cavity	Austria	GCA_024799765.1
M-B7-270_S12	Unknown	2020	Multi-site	Peru	GCA_025393275.1
M-B7-263_S5	Unknown	2020	Multi-site	Peru	GCA_025393295.1
M-B7-259_S1	Unknown	2020	Multi-site	Canada	GCA_025393315.1
M-B7-262_S4	Unknown	2020	Multi-site	Peru	GCA_025393325.1
M-B6-257_S52	Unknown	2020	Multi-site	USA	GCA_025393335.1
M-B6-256_S51	Unknown	2020	Multi-site	USA	GCA_025393385.1
M-B6-255_S50	Unknown	2020	Multi-site	USA	GCA_025393415.1
M-B6-254_S49	Unknown	2019	Multi-site	USA	GCA_025393435.1
M-B6-225_S20	Unknown	2019	Multi-site	USA	GCA_025393455.1
M-B6-213_S13	Unknown	2020	Multi-site	Mexico	GCA_025393475.1
M-B6-214_S14	Unknown	2020	Multi-site	Mexico	GCA_025393485.1
M-B4-166_S29_L001	Unknown	2017	Multi-site	USA	GCA_025393515.1
M-B5-196_S24_L001	Unknown	2020	Multi-site	USA	GCA_025393535.1
M-B4-164_S27_L001	Unknown	2017	Multi-site	USA	GCA_025393555.1
M-B4-163_S26_L001	Unknown	2017	Multi-site	USA	GCA_025393575.1
M-B4-165_S28_L001	Unknown	2017	Multi-site	USA	GCA_025393585.1
M-B4-162_S25_L001	Unknown	2017	Multi-site	USA	GCA_025393615.1
M-B4-161_S24_L001	Unknown	2017	Multi-site	USA	GCA_025393635.1
M-B26-616	Unknown	2021	Multi-site	USA	GCA_025393655.1
M-B26-618	Unknown	2021	Multi-site	USA	GCA_025393665.1
M-B26-615	Unknown	2021	Multi-site	USA	GCA_025393685.1
M-B26-613	Unknown	2021	Multi-site	USA	GCA_025393715.1
M-B26-596	Unknown	2021	Multi-site	USA	GCA_025393735.1
M-B25-582_S21	Unknown	2021	Multi-site	USA	GCA_025393755.1
M-B23-554	Unknown	2021	Multi-site	USA	GCA_025393775.1
M-B21-544	Unknown	2021	Multi-site	USA	GCA_025393795.1
M-B21-540	Unknown	2021	Multi-site	USA	GCA_025393805.1
M-B21-538	Unknown	2021	Multi-site	USA	GCA_025393835.1
M-B20-535	Unknown	2021	Multi-site	USA	GCA_025393845.1
M-B20-536	Unknown	2021	Multi-site	USA	GCA_025393875.1
M-B19-524	Unknown	2021	Multi-site	Canada	GCA_025393895.1
M-B19-523	Unknown	2021	Multi-site	Canada	GCA_025393915.1
M-B18-509	Unknown	2021	Multi-site	USA	GCA_025393935.1
M-B19-520	Unknown	2021	Multi-site	USA	GCA_025393955.1
M-B16-456	Unknown	2020	Multi-site	USA	GCA_025393965.1
M-B18-497	Unknown	2021	Multi-site	USA	GCA_025393995.1
M-B16-455	Unknown	2020	Multi-site	USA	GCA_025394005.1
M-B15-445_S16_L001	Unknown	2020	Multi-site	USA	GCA_025394035.1
M-B16-452	Unknown	2020	Multi-site	USA	GCA_025394045.1
M-B15-446_S17_L001	Unknown	2020	Multi-site	USA	GCA_025394075.1
M-B16-454	Unknown	2020	Multi-site	USA	GCA_025394085.1
M-B16-453	Unknown	2020	Multi-site	USA	GCA_025394095.1
M-B15-444_S15_L001	Unknown	2020	Multi-site	Chile	GCA_025394135.1
M-B15-443_S14_L001	Unknown	2020	Multi-site	Chile	GCA_025394145.1
M-B15-441_S12_L001	Unknown	2020	Multi-site	USA	GCA_025394175.1
M-B15-442_S13_L001	Unknown	2020	Multi-site	Chile	GCA_025394185.1
M-B15-440_S11_L001	Unknown	2020	Multi-site	Chile	GCA_025394195.1
M-B15-439_S10_L001	Unknown	2020	Multi-site	Chile	GCA_025394235.1
M-B15-438_S9_L001	Unknown	2020	Multi-site	Peru	GCA_025394255.1
M-B15-436_S7_L001	Unknown	2020	Multi-site	Peru	GCA_025394275.1
M-B15-437_S8_L001	Unknown	2020	Multi-site	Peru	GCA_025394285.1
M-B15-435_S6_L001	Unknown	2020	Multi-site	USA	GCA_025394315.1
M-B15-434_S5_L001	Unknown	2020	Multi-site	USA	GCA_025394335.1
M-B14-421	Unknown	2020	Multi-site	USA	GCA_025394355.1
M-B14-419	Unknown	2020	Multi-site	USA	GCA_025394375.1
M-B14-418	Unknown	2020	Multi-site	USA	GCA_025394395.1
M-B14-420	Unknown	2020	Multi-site	USA	GCA_025394415.1
M-B14-416	Unknown	2020	Multi-site	USA	GCA_025394435.1
M-B14-417	Unknown	2020	Multi-site	USA	GCA_025394445.1
M-B14-415	Unknown	2020	Multi-site	USA	GCA_025394475.1
M-B14-414	Unknown	2020	Multi-site	USA	GCA_025394485.1
M-B14-413	Unknown	2020	Multi-site	USA	GCA_025394515.1
M-B13-405	Unknown	2020	Multi-site	USA	GCA_025394535.1
M-B13-404	Unknown	2020	Multi-site	USA	GCA_025394555.1
M-B13-403	Unknown	2020	Multi-site	USA	GCA_025394575.1
M-B13-402	Unknown	2019	Multi-site	USA	GCA_025394595.1
M-B13-400	Unknown	2019	Multi-site	USA	GCA_025394615.1
M-B13-401	Unknown	2019	Multi-site	USA	GCA_025394635.1
M-B13-393	Unknown	2018	Multi-site	USA	GCA_025394645.1
M-B13-391	Unknown	2018	Multi-site	USA	GCA_025394675.1
M-B13-386	Unknown	2020	Multi-site	USA	GCA_025394695.1
M-B13-390	Unknown	2018	Multi-site	USA	GCA_025394705.1
M-B13-387	Unknown	2020	Multi-site	USA	GCA_025394735.1
M-B12-372	Unknown	2020	Multi-site	USA	GCA_025394755.1
M-B13-392	Unknown	2018	Multi-site	USA	GCA_025394775.1
M-B12-370	Unknown	2019	Multi-site	USA	GCA_025394795.1
M-B12-368	Unknown	2020	Multi-site	USA	GCA_025394815.1
M-B12-369	Unknown	2020	Multi-site	USA	GCA_025394835.1
M-B12-367	Unknown	2020	Multi-site	USA	GCA_025394845.1
M-B12-362	Unknown	2020	Multi-site	USA	GCA_025394875.1
M-B11-354_S17	Unknown	2020	Multi-site	USA	GCA_025394915.1
M-B10-332	Unknown	2020	Multi-site	USA	GCA_025394955.1
Maria-B3-137_S24	Unknown	2020	Multi-site	USA	GCA_025394975.1
M-B10-330	Unknown	2020	Multi-site	USA	GCA_025394985.1
M-B10-331	Unknown	2019	Multi-site	USA	GCA_025395005.1
Maria-B3-134_S21	Unknown	2019	Multi-site	USA	GCA_025395075.1
Maria-B3-136_S23	Unknown	2020	Multi-site	USA	GCA_025395715.1
Maria-B2-37_S37	Unknown	2018	Multi-site	Canada	GCA_025395725.1
Maria-B3-135_S22	Unknown	2020	Multi-site	USA	GCA_025395775.1
Maria-B2-36_S36	Unknown	2018	Multi-site	Canada	GCA_025395855.1
Maria-B2-34_S34	Unknown	2018	Multi-site	Canada	GCA_025395875.1
Maria-B2-33_S33	Unknown	2018	Multi-site	Canada	GCA_025395885.1
Maria-B2-35_S35	Unknown	2018	Multi-site	Canada	GCA_025395935.1
Maria-B2-32_S32	Unknown	2018	Multi-site	Canada	GCA_025395975.1
4057-85_S9	Unknown	2019	Multi-site	Denmark	GCA_025396015.1
4057-84_S8	Unknown	2019	Multi-site	Denmark	GCA_025396075.1
4057-83_S7	Unknown	2019	Multi-site	Denmark	GCA_025396085.1
2957-49_S49	Unknown	2018	Multi-site	USA	GCA_025396115.1
4057-86_S10	Unknown	2019	Multi-site	Denmark	GCA_025396135.1
2957-47_S47	Unknown	2018	Multi-site	USA	GCA_025396155.1
2957-45_S45	Unknown	2018	Multi-site	USA	GCA_025396175.1
2957-46_S46	Unknown	2018	Multi-site	USA	GCA_025396195.1
2740-3w_S16	Unknown	2020	Multi-site	Chile	GCA_025396235.1
2740-2w_S15	Unknown	2020	Multi-site	Chile	GCA_025396255.1
2957-38_S38	Unknown	2019	Multi-site	USA	GCA_025396265.1
2957-48_S48	Unknown	2018	Multi-site	USA	GCA_025396295.1
2020Jan-HPS-42_S42	Unknown	2019	Multi-site	Canada	GCA_025396335.1
2020Jan-HPS-41_S41	Unknown	2019	Multi-site	USA	GCA_025396355.1
1237-50	Unknown	2019	Multi-site	USA	GCA_025396375.1
2020Jan-HPS-39_S39	Unknown	2019	Multi-site	USA	GCA_025396395.1
1237-49	Unknown	2018	Multi-site	USA	GCA_025396415.1
1237-48	Unknown	2019	Multi-site	USA	GCA_025396435.1
1237-46	Unknown	2019	Multi-site	USA	GCA_025396445.1
1237-47	Unknown	2019	Multi-site	USA	GCA_025396475.1
2020Jan-HPS-40_S40	Unknown	2019	Multi-site	USA	GCA_025396495.1
1237-45	Unknown	2018	Multi-site	USA	GCA_025396505.1
1237-44	Unknown	2019	Multi-site	USA	GCA_025396535.1
1236-95	Unknown	2019	Multi-site	USA	GCA_025396545.1
1236-96	Unknown	2018	Multi-site	USA	GCA_025396555.1
1236-94	Unknown	2019	Multi-site	USA	GCA_025396595.1
1236-93	Unknown	2019	Multi-site	USA	GCA_025396605.1
1236-92	Unknown	2019	Multi-site	USA	GCA_025396635.1
1236-91	Unknown	2019	Multi-site	USA	GCA_025396655.1
1236-90	Unknown	2018	Multi-site	USA	GCA_025396665.1
1236-88	Unknown	2017	Multi-site	USA	GCA_025396675.1
1236-89	Unknown	2018	Multi-site	USA	GCA_025396715.1
1236-86	Unknown	2015	Multi-site	USA	GCA_025396735.1
108-7D_S7	Unknown	2017	Multi-site	USA	GCA_025396745.1
108-9D_S9	Unknown	2017	Multi-site	Canada	GCA_025396755.1
108-8D_S8	Unknown	2017	Multi-site	USA	GCA_025396795.1
108-5D_S5	Unknown	2016	Multi-site	USA	GCA_025396815.1
108-4D_S4	Unknown	2016	Multi-site	USA	GCA_025396825.1
108-3D_S3	Unknown	2018	Multi-site	USA	GCA_025396835.1
1236-87	Unknown	2016	Multi-site	USA	GCA_025396875.1
108-6D_S6	Unknown	2017	Multi-site	USA	GCA_025396885.1
108-18D_S18	Unknown	2018	Multi-site	USA	GCA_025396915.1
108-17D_S17	Unknown	2018	Multi-site	USA	GCA_025396935.1
108-1D_S1	Unknown	2018	Multi-site	USA	GCA_025396945.1
108-2D_S2	Unknown	2018	Multi-site	USA	GCA_025396955.1
108-16D_S16	Unknown	2018	Multi-site	USA	GCA_025396995.1
108-15D_S15	Unknown	2018	Multi-site	USA	GCA_025397015.1
108-11D_S11	Unknown	2017	Multi-site	USA	GCA_025397035.1
108-12D_S12	Unknown	2017	Multi-site	USA	GCA_025397045.1
108-13D_S13	Unknown	2018	Multi-site	Canada	GCA_025397055.1
108-14D_S14	Unknown	2018	Multi-site	USA	GCA_025397095.1
108-10D_S10	Unknown	2017	Multi-site	Canada	GCA_025397115.1
0435-45	Unknown	2018	Multi-site	Canada	GCA_025397125.1
0435-43	Unknown	2018	Multi-site	Canada	GCA_025397155.1
0435-42	Unknown	2019	Multi-site	USA	GCA_025397165.1
0435-41	Unknown	2018	Multi-site	Canada	GCA_025397195.1
0435-44	Unknown	2018	Multi-site	Canada	GCA_025397215.1
0435-39	Unknown	2019	Multi-site	USA	GCA_025397255.1
0435-38	Unknown	2018	Multi-site	USA	GCA_025397265.1
0435-40	Unknown	2018	Multi-site	Canada	GCA_025397365.1
0435-37	Unknown	2018	Multi-site	USA	GCA_025397395.1
0435-36	Unknown	2018	Multi-site	USA	GCA_025397415.1
0435-35	Unknown	2017	Multi-site	Canada	GCA_025397435.1
M-B27-644	Unknown	2021	Multi-site	USA	GCA_025460945.1
M-B27-642	Unknown	2021	Multi-site	USA	GCA_025460965.1
M-B27-639	Unknown	2021	Multi-site	USA	GCA_025460985.1
M-B27-638	Unknown	2021	Multi-site	USA	GCA_025461025.1
167/03	Diseased	1991-2008	Lung	Spain	ERS132086
174-Den	Unknown	1955-1992	Unknown	Sweden	ERS132178
174-Spain	Unknown	1955-1992	Unknown	Sweden	ERS132057
228/04	Diseased	1991-2008	Unknown	Spain	ERS132063
264/99	Diseased	1991-2008	Unknown	Spain	ERS132062
2725	Diseased	1991-2008	Unknown	Germany	ERS132067
279/03	Diseased	1991-2008	Unknown	Spain	ERS132085
373/03A	Diseased	1991-2008	Unknown	Spain	ERS132060
7204136	Diseased	1991-2008	Unknown	Denmark	ERS193696
7204167-1-Den	Diseased	1991-2008	Unknown	Denmark	ERS132088
7204167-1-Spain	Diseased	1991-2008	Systemic	Denmark	ERS193697
7204194	Diseased	1991-2008	Lung	Denmark	ERS132132
7204226	Diseased	1991-2008	Systemic	Denmark	ERS132134
7204227	Diseased	1991-2008	Non-clinical	Denmark	ERS132133
7204283	Diseased	1991-2008	Systemic	Denmark	ERS132136
7211027-2	Diseased	1991-2008	Systemic	Denmark	ERS132135
7303168	Diseased	1991-2008	Lung	Denmark	ERS132138
7303223	Diseased	1991-2008	Lung	Denmark	ERS132140
7303695	Diseased	1991-2008	Lung	Denmark	ERS132141
7304152	Diseased	1991-2008	Lung	Denmark	ERS132143
7312429-1	Diseased	1991-2008	Unknown	Denmark	ERS132142
7403200	Diseased	1991-2008	Lung	Denmark	ERS132145
7403201	Diseased	1991-2008	Lung	Denmark	ERS132146
7410325-2	Diseased	1991-2008	Unknown	Denmark	ERS132144
9806235	Diseased	1991-2008	Lung	Denmark	ERS132119
9806397	Diseased	1991-2008	Systemic	Denmark	ERS132120
9904108-Den	Diseased	1991-2008	Lung	Denmark	ERS132068
9904108-Spain	Diseased	1991-2008	Systemic	Denmark	ERS132121
9904503	Diseased	1991-2008	Systemic	Denmark	ERS132122
9904791	Diseased	1991-2008	Lung	Denmark	ERS132123
9905038	Diseased	1991-2008	Lung	Denmark	ERS132125
9914774	Diseased	1991-2008	Systemic	Denmark	ERS132126
9915176	Diseased	1991-2008	Lung	Denmark	ERS193695
C5-Den	Unknown	1955-1992	Lung	Sweden	ERS132179
C5-Spain	Unknown	1955-1992	Lung	Sweden	ERS132054
CA38/4	Unknown	1991-2008	Lung	Spain	ERS132077
CC2-2	Healthy	1991-2008	Lung	Spain	ERS132084
CD9-1	Healthy	1991-2008	Systemic	Spain	ERS132080
CN8-1	Healthy	1991-2008	Systemic	Spain	ERS132083
CN9-2	Healthy	1991-2008	Lung	Spain	ERS132082
D74-Aus	Unknown	1955-1992	Lung	Germany	ERS214846
D74-Den	Unknown	1955-1992	Lung	Germany	ERS132180
ER-6P	Diseased	1991-2008	Systemic	Spain	ERS132059
H425	Diseased	1955-1992	Lung	Germany	ERS132182
H465-Spain	Unknown	1955-1992	Lung	Germany	ERS132056
H555	Unknown	1955-1992	Lung	Japan	ERS132147
HS0004	Diseased	1991-2008	Lung	UK	ERS132193
HS0005	Diseased	1991-2008	Lung	UK	ERS132195
HS0007	Diseased	1991-2008	Unknown	UK	ERS132194
HS0008	Healthy	1991-2008	Lung	UK	ERS132197
HS001	Diseased	1991-2008	Lung	UK	ERS131963
HS002	Diseased	1991-2008	Systemic	UK	ERS131964
HS003	Diseased	1991-2008	Lung	UK	ERS131965
HS004	Diseased	1991-2008	Systemic	UK	ERS131966
HS005	Diseased	1991-2008	Systemic	UK	ERS131967
HS006	Diseased	1991-2008	Lung	UK	ERS131968
HS009	Unknown	1991-2008	Unknown	UK	ERS131970
HS010	Diseased	1991-2008	Unknown	UK	ERS131971
HS011	Diseased	1991-2008	Unknown	UK	ERS131972
HS012	Unknown	1991-2008	Lung	UK	ERS131973
HS013	Diseased	1991-2008	Unknown	UK	ERS131974
HS014	Diseased	1991-2008	Lung	UK	ERS131975
HS015	Diseased	1991-2008	Unknown	UK	ERS131976
HS016	Diseased	1991-2008	Lung	UK	ERS131977
HS017	Diseased	1991-2008	Lung	UK	ERS131978
HS018	Diseased	1991-2008	Lung	UK	ERS131979
HS019	Diseased	1991-2008	Systemic	UK	ERS131980
HS020	Diseased	1991-2008	Lung	UK	ERS131981
HS021	Diseased	1991-2008	Non-clinical	UK	ERS131982
HS023	Diseased	1991-2008	Non-clinical	UK	ERS132095
HS024	Diseased	1991-2008	Non-clinical	UK	ERS131984
HS025	Diseased	1991-2008	Non-clinical	UK	ERS131985
HS026	Diseased	1991-2008	Non-clinical	UK	ERS131986
HS028	Diseased	1991-2008	Non-clinical	UK	ERS131988
HS029	Diseased	1991-2008	Non-clinical	UK	ERS131989
HS034	Diseased	1991-2008	Non-clinical	UK	ERS131993
HS035	Diseased	1991-2008	Non-clinical	UK	ERS131994
HS036	Diseased	1991-2008	Non-clinical	UK	ERS131995
HS037	Diseased	1991-2008	Non-clinical	UK	ERS131996
HS038	Diseased	1991-2008	Non-clinical	UK	ERS131997
HS039	Diseased	1991-2008	Non-clinical	UK	ERS131998
HS042	Diseased	1991-2008	Non-clinical	UK	ERS132001
HS043	Diseased	1991-2008	Non-clinical	UK	ERS132002
HS044	Diseased	1991-2008	Lung	UK	ERS132003
HS045	Unknown	1991-2008	Lung	UK	ERS132004
HS047	Diseased	1991-2008	Systemic	UK	ERS132006
HS050	Diseased	1991-2008	Systemic	UK	ERS132009
HS051	Diseased	1991-2008	Systemic	UK	ERS132010
HS052	Diseased	1991-2008	Lung	UK	ERS132011
HS053	Diseased	1991-2008	Lung	UK	ERS132012
HS055	Diseased	1991-2008	Unknown	UK	ERS132014
HS056	Diseased	1991-2008	Unknown	UK	ERS132015
HS057	Unknown	1991-2008	Unknown	Greece	ERS132016
HS059	Unknown	1991-2008	Unknown	UK	ERS132018
HS060	Unknown	1991-2008	Unknown	UK	ERS132019
HS061	Diseased	1991-2008	Unknown	UK	ERS132020
HS062	Unknown	1991-2008	Non-clinical	UK	ERS132021
HS064	Diseased	1991-2008	Non-clinical	UK	ERS132090
HS068	Unknown	1991-2008	Non-clinical	UK	ERS132024
HS069	Diseased	1991-2008	Unknown	UK	ERS132117
HS070	Diseased	1991-2008	Unknown	UK	ERS132025
HS074	Diseased	1991-2008	Unknown	UK	ERS132027
HS075	Diseased	1991-2008	Unknown	UK	ERS132028
HS076	Diseased	1991-2008	Unknown	UK	ERS132029
HS078	Healthy	1991-2008	Non-clinical	UK	ERS132031
HS079	Healthy	1991-2008	Unknown	UK	ERS132032
HS080	Healthy	1991-2008	Non-clinical	UK	ERS132033
HS081	Healthy	1991-2008	Non-clinical	UK	ERS132034
HS082	Healthy	1991-2008	Non-clinical	UK	ERS132035
HS083	Healthy	1991-2008	Unknown	UK	ERS132036
HS084	Healthy	1991-2008	Non-clinical	UK	ERS132037
HS085	Healthy	1991-2008	Non-clinical	UK	ERS132038
HS086	Healthy	1991-2008	Lung	UK	ERS132039
HS087	Healthy	1991-2008	Systemic	UK	ERS132040
HS088	Healthy	1991-2008	Non-clinical	UK	ERS132041
HS089	Healthy	1991-2008	Unknown	UK	ERS132042
HS090	Healthy	1991-2008	Lung	UK	ERS132043
HS091	Healthy	1991-2008	Systemic	UK	ERS132044
HS092	Healthy	1991-2008	Systemic	UK	ERS132045
HS094	Diseased	1991-2008	Systemic	UK	ERS132046
HS095	Diseased	1991-2008	Non-clinical	UK	ERS132047
HS097	Diseased	1991-2008	Non-clinical	UK	ERS132048
HS098	Diseased	1991-2008	Non-clinical	UK	ERS132049
HS099	Diseased	1991-2008	Non-clinical	UK	ERS132050
HS100	Diseased	1991-2008	Non-clinical	UK	ERS132051
HS101	Diseased	1991-2008	Non-clinical	UK	ERS132052
HS201	Unknown	1991-2008	Non-clinical	UK	ERS132096
HS203	Unknown	1991-2008	Unknown	UK	ERS132097
HS205	Unknown	1991-2008	Systemic	UK	ERS132098
HS209	Unknown	1991-2008	Non-clinical	UK	ERS132151
HS211	Unknown	1991-2008	Lung	UK	ERS132099
HS212	Unknown	1991-2008	Unknown	UK	ERS132100
HS217	Healthy	1991-2008	Non-clinical	UK	ERS132101
HS218	Healthy	1991-2008	Non-clinical	UK	ERS132102
HS219	Healthy	1991-2008	Non-clinical	UK	ERS132103
HS220	Unknown	1991-2008	Unknown	UK	ERS132104
HS221	Unknown	1991-2008	Unknown	UK	ERS132105
HS223	Unknown	1991-2008	Unknown	UK	ERS132106
HS227	Unknown	1991-2008	Unknown	UK	ERS132161
HS228	Unknown	1991-2008	Unknown	UK	ERS132107
HS232	Healthy	1991-2008	Non-clinical	UK	ERS132108
HS233	Unknown	1991-2008	Unknown	UK	ERS132109
HS235	Healthy	1991-2008	Non-clinical	UK	ERS132110
HS236	Healthy	1991-2008	Non-clinical	UK	ERS132111
HS237	Healthy	1991-2008	Non-clinical	UK	ERS132112
HS238	Unknown	1991-2008	Unknown	UK	ERS132113
HS239	Healthy	1991-2008	Non-clinical	UK	ERS132114
HS240	Healthy	1991-2008	Non-clinical	UK	ERS132115
IA-84-22113	Diseased	1955-1992	Joint fluid	USA	ERS132058
IT14187-7	Diseased	1991-2008	Lung	Italy	ERS132089
IT29205	Diseased	1991-2008	Systemic	Italy	ERS132066
MU21-2	Healthy	1991-2008	Non-clinical	Spain	ERS132076
Nagasaki-Den	Unknown	1955-1992	Unknown	Switzerland	ERS132176
P015/96	Diseased	1991-2008	Lung	Argentina	ERS132064
PC4-6P	Diseased	1991-2008	Systemic	Spain	ERS132065
PV1-12	Diseased	1991-2008	Systemic	Spain	ERS132061
RU15-4P	Diseased	1991-2008	Systemic	Spain	ERS132069
RU9-1	Healthy	1991-2008	Non-clinical	Spain	ERS132081
SD-84-15995	Diseased	1955-1992	Lung	USA	ERS132053
SL3-2	Healthy	1991-2008	Non-clinical	Spain	ERS132072
IA-84-17975	Unknown	1955-1992	Lung	USA	ERS132183
SW114-Den	Healthy	1955-1992	Non-clinical	Japan	ERS132174
SW114-Spain	Healthy	1955-1992	Non-clinical	Japan	ERS132055
SW124	Healthy	1955-1992	Nose	Japan	ERS132175
SW140-Aus	Healthy	1955-1992	Non-clinical	Japan	ERS214843
SW140-Den	Healthy	1955-1992	Non-clinical	Japan	ERS132173
VS6-2	Healthy	1991-2008	Non-clinical	Spain	ERS132073
06-3517	Diseased	1991-2008	Systemic	Belgium	ERS132087
9905110	Diseased	1991-2008	Systemic	Denmark	ERS132127
FL1-3	Healthy	1991-2008	Non-clinical	Spain	ERS132078
HS008	Diseased	1991-2008	Lung	UK	ERS131969
No.4	Healthy	1955-1992	Nose	Japan	ERS193698
Where isolates with the same strain name have been provided they have been labelled also by country of the lab that prodivded them. Den - Denmark, Aus- Australia
